# Supplementary material for: A comparative study on the physical fitness of college students from different grades and majors in Jiangxi province
Source: PLoS One. 2024 Oct 16;19(10):e0308483. doi: 10.1371/journal.pone.0308483 (PMC11482695; doi:10.1371/journal.pone.0308483)
Supplement: S1 Table — (XLS) [file pone.0308483.s001.xls]

## Sheet: A
Table A Comparison individual physical fitness test score in different grade with the same major (based on the national physical fitness testing standards of China)
Major	Physical fitness test	Freshman (A)	Sophomore (B)	Junior (C)	F/P	Difference value/P
Maths		Mean±SD	Mean±SD	Mean±SD		A-B	P	A-C	P	B-C	P
	BMI	14.40±1.21	14.58±1.04	14.56±1.06	2.24/0.11	-0.18	0.054	-0.17	0.081	0.018	0.85
	forced vital capacity	11.95±1.98	11.96±1.73	11.26±1.81	13.51/0	-0.0086	0.96	0.69	0	0.71	0
	50-m dash	15.36±2.11	15.08±1.65	14.39±1.49	22.34/0	0.28	0.066	0.97	0	0.69	0
	standing long jump	6.93±0.96	7.27±0.99	6.98±0.86	10.15/0	-0.33	0	-0.044	0.59	0.29	0
	sit and reach	7.86±1.13	8.03±1.09	7.94±1.14	1.45/0.23	-0.16	0.089	-0.078	0.42	0.087	0.36
	upper body muscle strength	4.09±3.06	5.22±2.78	5.09±2.91	11.91/0	-1.13	0	-1.01	0	0.12	0.62
	endurance run	14.02±2.04	14.36±1.75	13.81±1.65	6.65/0.001	-0.34	0.032	0.22	0.16	0.55	0
Physics	Physical fitness test	Freshman (A)	Sophomore (B)	Junior (C)	F/P	Difference value/P
		Mean±SD	Mean±SD	Mean±SD		A-B	P	A-C	P	B-C	P
	BMI	14..34±1.25	14.60±1.02	14.48±1.14	3.33/0.036	-0.26	0.01	-0.14	0.17	0.12	0.23
	forced vital capacity	11.65±1.69	11.59±2.04	11.31±1.86	2.54/0.08	0.055	0.74	0.35	0.037	0.29	0.076
	50-m dash	15.26±2.01	15.11±1.59	14.44±1.51	16.64/0	0.16	0.31	0.82	0	0.67	0
	standing long jump	7.31±1.01	7.28±0.92	7.15±0.91	2.16/0.12	0.026	0.76	0.16	0.054	0.14	0.11
	sit and reach	7.71±1.13	8.02±1.14	7.90±1.17	4.93/0.007	-0.32	0.002	-0.19	0.053	0.12	0.24
	upper body muscle strength	4.08±3.09	5.19±3.06	4.07±3.33	10.68/0	-1.11	0	0.0081	0.98	1.12	0
	endurance run	14.11±1.85	14.38±1.98	13.55±2.07	12.09/0	-0.27	0.12	0.56	0.001	0.83	0
Chemistry	Physical fitness test	Freshman (A)	Sophomore (B)	Junior (C)	F/P	Difference value/P
		Mean±SD	Mean±SD	Mean±SD		A-B	P	A-C	P	B-C	P
	BMI	14.37±1.22	14.75±0.83	14.57±1.05	7.66/0.001	-0.38	0	-0.2	0.043	0.18	0.055
	forced vital capacity	11.72±1.58	12.10±1.86	11.42±1.99	8.63/0	-0.38	0.029	0.3	0.086	0.68	0
	50-m dash	14.49±1.33	15.64±1.89	14.29±1.37	52.78/0	-1.14	0	0.21	0.18	1.35	0
	standing long jump	7.18±0.88	7.58±1.09	7.16±0.80	15.21/0	-0.39	0	0.021	0.81	0.41	0
	sit and reach	7.95±0.98	8.31±1.09	7.96±1.13	8.56/0	-0.35	0.001	-0.0074	0.94	0.34	0
	upper body muscle strength	4.97±2.80	5.58±2.85	5.75±2.77	4.56/0.011	-0.61	0.02	-0.78	0.004	-0.17	0.5
	endurance run	14.24±1.82	14.42±1.68	14.29±1.59	0.69/0.50	-0.18	0.26	-0.058	0.72	0.12	0.43
Chinese	Physical fitness test	Freshman (A)	Sophomore (B)	Junior (C)	F/P	Difference value/P
		Mean±SD	Mean±SD	Mean±SD		A-B	P	A-C	P	B-C	P
	BMI	14.48±1.14	14.52±1.09	14.67±0.95	2.14/0.12	-0.048	0.62	-0.19	0.049	-0.14	0.14
	forced vital capacity	12.01±1.96	12.13±1.94	11.16±1.91	18.97/0	-0.12	0.48	0.85	0	0.97	0
	50-m dash	14.18±1.22	14.21±1.56	13.97±1.54	2.01/0.13	-0.017	0.89	0.22	0.1	0.23	0.073
	standing long jump	7.17±0.91	7.19±1.03	7.09±0.88	0.79/0.46	-0.017	0.85	0.082	0.34	0.098	0.24
	sit and reach	7.86±1.18	8.37±1.07	8.22±1.08	13.61/0	-0.52	0	-0.36	0	0.15	0.13
	upper body muscle strength	5.68±2.21	6.44±2.06	6.15±2.06	7.83/0	-0.76	0	-0.47	0.014	0.29	0.13
	endurance run	14.64±1.45	14.58±1.71	14.33±1.49	2.83/0	0.065	0.65	0.31	0.026	0.25	0.074
English	Physical fitness test	Freshman (A)	Sophomore (B)	Junior (C)	F/P	Difference value/P
		Mean±SD	Mean±SD	Mean±SD		A-B	P	A-C	P	B-C	P
	BMI	14.58±1.05	14.58±1.05	14.54±1.08	0.088/0.91	0	0.99	0.034	0.72	0.034	0.72
	forced vital capacity	12.07±1.90	11.87±1.97	10.85±1.84	29.82/0	0.21	0.22	1.22	0	1.01	0
	50-m dash	13.86±1.28	14.86±1.83	13.88±1.32	37.09/0	-0.99	0	-0.019	0.89	0.98	0
	standing long jump	7.02±0.93	7.51±1.08	7.11±0.84	19.31/0	-0.49	0	-0.091	0.28	0.41	0
	sit and reach	8.19±1.08	8.56±1.09	8.26±1.04	9.32/0	-0.38	0	-0.071	0.46	0.31	0.001
	upper body muscle strength	6.52±1.66	6.87±1.22	6.49±1.51	5.27/0	-0.35	0.007	0.027	0.84	0.38	0.004
	endurance run	14.79±1.51	15.04±1.73	14.05±1.16	30.05/0	-0.24	0.072	0.75	0	0.99	0
Law	Physical fitness test	Freshman (A)	Sophomore (B)	Junior (C)	F/P	Difference value/P
		Mean±SD	Mean±SD	Mean±SD		A-B	P	A-C	P	B-C	P
	BMI	14.57±1.06	14.65±0.97	14.49±0.13	1.32/0.27	-0.084	0.39	0.077	0.43	0.16	0.11
	forced vital capacity	11.91±1.98	12.49±1.99	11.47±1.88	15.57/0	-0.58	0.001	0.44	0.015	1.02	0
	50-m dash	14.57±1.06	15.46±1.83	14.09±1.46	50.22/0	-0.89	0	0.47	0.001	1.37	0
	standing long jump	7.28±1.09	7.43±0.85	6.64±0.84	45.55/0	-0.15	0.087	0.64	0	0.79	0
	sit and reach	8.08±1.16	7.99±0.97	8.21±1.12	2.15/0.12	0.087	0.39	-0.12	0.22	-0.21	0.04
	upper body muscle strength	5.41±2.75	5.73±2.71	5.48±2.18	0.99/0.37	-0.32	0.18	-0.072	0.76	0.25	0.3
	endurance run	14.33±1.70	14.46±1.55	13.59±1.71	17.88/0	-0.13	0.38	0.73	0	0.86	0
History	Physical fitness test	Freshman (A)	Sophomore (B)	Junior (C)	F/P	Difference value/P
		Mean±SD	Mean±SD	Mean±SD		A-B	P	A-C	P	B-C	P
	BMI	14.42±1.19	14.64±0.98	14.59±1.03	2.68/0.069	-0.22	0.029	-0.18	0.079	0.045	0.65
	forced vital capacity	12.15±1.83	12.21±1.97	11.29±1.81	17.67/0	-0.064	0.72	0.86	0	0.92	0
	50-m dash	14.68±1.51	14.53±1.22	14.01±1.31	15.88/0	0.15	0.24	0.67	0	0.52	0
	standing long jump	7.19±0.98	7.21±0.96	7.21±0.96	0.016/0.98	-0.016	0.86	-0.012	0.89	0.0045	0.96
	sit and reach	8.14±1.11	8.18±1.16	8.21±1.08	0.21/0.81	-0.049	0.65	-0.066	0.53	-0.017	0.87
	upper body muscle strength	4.88±2.78	6.35±2.31	5.68±2.66	18.07/0	-1.47	0	-0.79	0.001	0.68	0.006
	endurance run	14.69±1.66	14.67±1.59	13.55±1.62	37.52/0	0.031	0.84	1.15	0	1.12	0
Art	Physical fitness test	Freshman (A)	Sophomore (B)	Junior (C)	F/P	Difference value/P
		Mean±SD	Mean±SD	Mean±SD		A-B	P	A-C	P	B-C	P
	BMI	14.44±1.17	14.45±1.16	14.27±1.29	1.93/0.15	-0.012	0.91	0.17	0.096	0.18	0.081
	forced vital capacity	11.55±1.82	11.94±2.01	11.52±1.85	4.39/0.013	-0.39	0.012	0.028	0.86	0.43	0.009
	50-m dash	14.14±1.47	14.43±1.42	13.72±1.26	17.63/0	-0.29	0.012	0.41	0	0.71	0
	standing long jump	7.05±0.96	7.01±1.15	6.89±0.76	2.08/0.13	0.033	0.69	0.16	0.052	0.13	0.13
	sit and reach	7.94±1.22	8.05±1.08	7.71±1.07	6.34/0.002	-0.12	0.22	0.22	0.019	0.34	0
	upper body muscle strength	5.06±2.95	5.31±2.77	5.72±2.17	4.31/0.014	-0.24	0.27	-0.65	0.004	-0.41	0.077
	endurance run	13.69±1.43	13.77±1.61	12.77±1.62	35.31/0	-0.081	0.52	0.91	0	1.0039	0
Music	Physical fitness test	Freshman (A)	Sophomore (B)	Junior (C)	F/P	Difference value/P
		Mean±SD	Mean±SD	Mean±SD		A-B	P	A-C	P	B-C	P
	BMI	14.66±0.95	14.53±1.09	14.35±1.24	3.46/0.032	0.13	0.32	0.31	0.01	0.18	0.12
	forced vital capacity	12.16±2.01	11.59±1.71	11.36±1.91	8.097/0	0.57	0.008	0.81	0	0.24	0.23
	50-m dash	15.36±2.33	14.95±1.42	14.21±1.32	21.39/0	0.41	0.035	1.16	0	0.75	0
	standing long jump	7.29±0.87	7.54±0.91	7.16±0.88	8.53/0	-0.25	0.015	0.14	0.15	0.39	0
	sit and reach	8.59±1.33	8.66±1.12	8.56±1.24	0.32/0.73	-0.064	0.65	0.039	0.77	0.11	0.43
	upper body muscle strength	5.82±2.97	5.47±2.85	6.21±2.28	3.48/0.032	0.35	0.25	-0.39	0.17	-0.74	0.009
	endurance run	14.12±1.64	14.04±1.35	13.54±1.47	8.24/0	0.073	0.67	0.58	0	0.51	0.001
Education	Physical fitness test	Freshman (A)	Sophomore (B)	Junior (C)	F/P	Difference value/P
		Mean±SD	Mean±SD	Mean±SD		A-B	P	A-C	P	B-C	P
	BMI	14.55±1.07	14.62±1.00	14.37±1.23	2.86/0.058	-0.067	0.57	0.19	0.098	0.25	0.023
	forced vital capacity	12.02±1.99	12.49±1.87	11.99±1.98	4.00/0.019	-0.48	0.022	0.032	0.87	0.51	0.009
	50-m dash	14.74±1.62	14.31±1.22	14.39±1.44	4.46/0.012	0.42	0.006	0.35	0.016	-0.073	0.61
	standing long jump	7.32±0.93	7.93±0.84	6.95±0.77	68.95/0	-0.62	0	0.37	0	0.99	0
	sit and reach	8.09±1.26	7.99±0.96	8.20±1.07	2.00/0.14	0.11	0.38	-0.11	0.31	-0.22	0.047
	upper body muscle strength	6.48±1.71	6.75±1.62	6.35±1.41	3.39/0.034	-0.27	0.11	0.13	0.41	0.41	0.01
	endurance run	14.59±1.53	14.84±1.57	14.02±1.68	14.04/0	-0.25	0.14	0.56	0.001	0.82	0
Biology	Physical fitness test	Freshman (A)	Sophomore (B)	Junior (C)	F/P	Difference value/P
		Mean±SD	Mean±SD	Mean±SD		A-B	P	A-C	P	B-C	P
	BMI	14.57±1.06	14.67±0.94	14.61±1.012	0.68/0.51	-0.11	0.25	-0.038	0.67	0.064	0.45
	forced vital capacity	11.95±1.79	11.67±1.76	11.63±1.84	2.34/0.095	0.28	0.082	0.32	0.042	0.045	0.77
	50-m dash	14.57±1.43	14.98±1.81	14.17±1.27	19.87/0	-0.41	0.002	0.41	0.003	0.81	0
	standing long jump	7.41±0.89	7.52±1.07	7.21±0.91	7.24/0.001	-0.11	0.18	0.19	0.023	0.31	0
	sit and reach	8.19±1.29	8.49±1.16	8.29±1.17	4.21/0.015	-0.29	0.005	-0.092	0.39	0.21	0.043
	upper body muscle strength	5.46±2.74	5.62±2.56	6.31±2.06	9.25/0	-0.16	0.46	-0.86	0	-0.69	0.001
	endurance run	14.79±1.73	14.41±1.68	13.78±1.89	21.96/0	0.38	0.017	1.01	0	0.64	0
Economic	Physical fitness test	Freshman (A)	Sophomore (B)	Junior (C)	F/P	Difference value/P
		Mean±SD	Mean±SD	Mean±SD		A-B	P	A-C	P	B-C	P
	BMI	14.50±1.12	15.56±1.07	14.62±0.99	0.99/0.37	-0.058	0.52	-0.12	0.16	-0.064	0.47
	forced vital capacity	12.09±1.99	11.50±2.03	11.17±1.69	17.59/0	0.59	0	0.92	0	0.33	0.037
	50-m dash	14.95±1.72	15.56±2.09	14.16±1.34	48.71/0	-0.61	0	0.79	0	1.41	0
	standing long jump	7.29±1.01	7.45±1.06	7.12±0.96	8.03/0	-0.15	0.075	0.18	0.03	0.33	0
	sit and reach	7.98±1.21	8.27±1.06	8.23±1.09	5.52/0.004	-0.29	0.002	-0.25	0.007	0.042	0.65
	upper body muscle strength	5.94±2.04	6.06±2.24	5.86±2.14	0.63/0.54	-0.11	0.54	0.087	0.62	0.19	0.26
	endurance run	14.70±1.65	14.64±1.76	13.48±4.62	50.43/0	0.069	0.63	1.22	0	1.15	0

## Sheet: datasets
grade	major	gender (1-boy, 2-girl)	age	Height (cm)	Weight (kg)	Score of BMI	Level of BMI	Vital capacity (ml)	Score of vital capacity	Level of vital capacity	50-m dsah (s)	Score of 50-m dash	Level of 50-m dash	Standing long jump (cm)	Score of standing long jump	Level of standing long jump	Sit and reach (cm)	Score of sit and reach	Level of sit and reach	Score of endurance run	Level of endurance run	sit-ups for girls	Pull-ups for boys	Score of upper body muscle strength	Level of upper body muscle strength	Total score	Level of total score
freshman	Math	1	18	162	55	15	normal weight	4267	11.7	Pass	7.7	14.8	Pass	210	6	Pass	12	7	Pass	10	Fail		2	0	Fail	64.5	Pass
freshman	Math	1	19	175	64	15	normal weight	4346	12	Good	7.5	15.2	Pass	230	7	Pass	19.5	8.5	Good	13.6	Pass		4	0	Fail	71.3	Pass
freshman	Math	1	18	173	68	15	normal weight	4491	12	Good	7.9	14.4	Pass	215	6.2	Pass	16	7.6	Pass	13.2	Pass		2	0	Fail	68.4	Pass
freshman	Math	1	18	172	58	15	normal weight	4497	12	Good	7	17	Good	235	7.2	Pass	23	9	Excellent	14.4	Pass		5	1	Fail	75.6	Pass
freshman	Math	1	18	179	65	15	normal weight	5164	15	Excellent	6.8	19	Excellent	220	6.6	Pass	16	7.6	Pass	14	Pass		1	0	Fail	77.2	Pass
freshman	Math	1	20	178	75	15	normal weight	5375	15	Excellent	8.1	14	Pass	230	7	Pass	14	7.4	Pass	8	Fail		0	0	Fail	66.4	Pass
freshman	Math	1	18	182	76	15	normal weight	4133	11.4	Pass	7.9	14.4	Pass	230	7	Pass	14	7.4	Pass	12	Pass		2	0	Fail	67.2	Pass
freshman	Math	1	18	163	60	15	normal weight	4073	11.4	Pass	7.7	14.8	Pass	230	7	Pass	24	9.5	Excellent	12	Pass		0	0	Fail	69.7	Pass
freshman	Math	1	18	169	73	12	overweight	4204	11.7	Pass	7.1	16	Good	210	6	Pass	12	7	Pass	16	Good		2	0	Fail	68.7	Pass
freshman	Math	1	18	165	70	12	overweight	4339	12	Good	8	14	Pass	220	6.6	Pass	19	8	Good	13.6	Pass		4	0	Fail	66.2	Pass
freshman	Math	1	18	165	50	15	normal weight	3468	9.9	Pass	7.6	14.8	Pass	230	7	Pass	30	10	Excellent	10	Fail		6	2	Fail	68.7	Pass
freshman	Math	1	18	178	55	12	underweight	4292	11.7	Pass	7.6	14.8	Pass	230	7	Pass	13	7.2	Pass	15.6	Pass		3	0	Fail	68.3	Pass
freshman	Math	1	18	172	60	15	normal weight	4699	12.8	Good	7.3	15.6	Pass	250	8	Good	17	7.8	Pass	13.2	Pass		4	0	Fail	72.4	Pass
freshman	Math	1	19	172	66	15	normal weight	5794	15	Excellent	7	17	Good	220	6.6	Pass	26	10	Excellent	12.8	Pass		4	0	Fail	76.4	Pass
freshman	Math	1	19	180	58	15	normal weight	6187	15	Excellent	7.6	14.8	Pass	220	6.6	Pass	30	10	Excellent	14	Pass		5	1	Fail	76.4	Pass
freshman	Math	1	19	177	52	12	underweight	3736	10.5	Pass	6.9	18	Excellent	220	6.6	Pass	13	7.2	Pass	14	Pass		0	0	Fail	68.3	Pass
freshman	Math	1	19	165	53	15	normal weight	3842	10.8	Pass	6.9	18	Excellent	255	8	Good	29	10	Excellent	15.2	Pass		10	6	Pass	83	Good
freshman	Math	1	18	168	53	15	normal weight	4824	13.5	Excellent	7.6	14.8	Pass	270	9.5	Excellent	13	7.2	Pass	14.4	Pass		4	0	Fail	74.4	Pass
freshman	Math	1	21	170	62	15	normal weight	3417	9.6	Pass	8.5	13.2	Pass	220	6.6	Pass	16	7.6	Pass	14.8	Pass		6	2	Fail	68.8	Pass
freshman	Math	1	19	172	62	15	normal weight	3496	9.9	Pass	7.5	15.2	Pass	205	5	Fail	17	7.8	Pass	6	Fail		1	0	Fail	58.9	Fail
freshman	Math	1	19	170	80	12	overweight	4336	12	Good	7.7	14.8	Pass	220	6.6	Pass	28	10	Excellent	8	Fail		1	0	Fail	63.4	Pass
freshman	Math	1	18	178	76	12	overweight	4800	13.5	Excellent	6.9	18	Excellent	225	6.8	Pass	15	7.6	Pass	14	Pass		2	0	Fail	71.9	Pass
freshman	Math	1	18	171	79	12	overweight	4705	12.8	Good	7	17	Good	225	6.8	Pass	16	7.6	Pass	10	Fail		3	0	Fail	66.2	Pass
freshman	Math	1	18	170	78	12	overweight	4400	12	Good	7	17	Good	240	7.6	Pass	21	8.5	Good	12	Pass		3	0	Fail	69.1	Pass
freshman	Math	1	18	166	65	15	normal weight	3600	10.2	Pass	6.6	20	Excellent	230	7	Pass	18	8	Good	14.4	Pass		6	2	Fail	76.6	Pass
freshman	Math	1	18	169	76	12	overweight	4200	11.7	Pass	6.3	20	Excellent	230	7	Pass	22	9	Excellent	14.8	Pass		2	0	Fail	74.5	Pass
freshman	Math	1	20	166	61	15	normal weight	3765	10.5	Pass	6.4	20	Excellent	230	7	Pass	22	9	Excellent	13.2	Pass		17	9	Excellent	83.7	Good
freshman	Math	1	19	165	65	15	normal weight	4100	11.4	Pass	6.3	20	Excellent	245	7.8	Pass	13	7.2	Pass	14.8	Pass		9	5	Fail	81.2	Good
freshman	Math	1	19	165	55	15	normal weight	3800	10.5	Pass	6.8	19	Excellent	232	7.2	Pass	13	7.2	Pass	10	Fail		6	2	Fail	70.9	Pass
freshman	Math	1	18	165	58	15	normal weight	3600	10.2	Pass	6.5	20	Excellent	225	6.8	Pass	20	8.5	Good	14	Pass		0	0	Fail	74.5	Pass
freshman	Math	1	18	171	52	12	underweight	4000	11.1	Pass	6.7	20	Excellent	240	7.6	Pass	22	9	Excellent	15.2	Pass		8	4	Fail	78.9	Pass
freshman	Math	1	18	184	69	15	normal weight	4300	12	Good	6.5	20	Excellent	235	7.2	Pass	16	7.6	Pass	12.4	Pass		7	3	Fail	77.2	Pass
freshman	Math	1	18	173	69	15	normal weight	4976	14.3	Excellent	6.4	20	Excellent	225	6.8	Pass	22	9	Excellent	15.6	Pass		7	3	Fail	83.7	Good
freshman	Math	1	18	178	65	15	normal weight	5420	15	Excellent	6.7	20	Excellent	230	7	Pass	25	10	Excellent	8	Fail		11	6.4	Pass	81.4	Good
freshman	Math	1	18	171	60	15	normal weight	4100	11.4	Pass	6.6	20	Excellent	225	6.8	Pass	16	7.6	Pass	14	Pass		5	1	Fail	75.8	Pass
freshman	Math	1	20	175	70	15	normal weight	5800	15	Excellent	6.7	20	Excellent	225	6.8	Pass	15	7.6	Pass	13.2	Pass		8	4	Fail	81.6	Good
freshman	Math	1	19	171	72	12	overweight	4600	12.8	Good	7	17	Good	225	6.8	Pass	10	6.8	Pass	8	Fail		4	0	Fail	63.4	Pass
freshman	Math	1	18	166	61	15	normal weight	3900	10.8	Pass	6.4	20	Excellent	260	8.5	Good	22	9	Excellent	15.2	Pass		10	6	Pass	84.5	Good
freshman	Math	1	18	173	50	12	underweight	3420	9.6	Pass	7.1	16	Good	220	6.6	Pass	15	7.6	Pass	14	Pass		10	6	Pass	71.8	Pass
freshman	Math	1	18	173	63	15	normal weight	3576	9.9	Pass	7.3	15.6	Pass	220	6.6	Pass	15	7.6	Pass	13.2	Pass		1	0	Fail	67.9	Pass
freshman	Math	1	19	170	58	15	normal weight	4410	12	Good	6.8	19	Excellent	210	6	Pass	11.5	7	Pass	13.2	Pass		3	0	Fail	72.2	Pass
freshman	Math	1	18	174	52	12	underweight	3200	9	Pass	7.5	15.2	Pass	220	6.6	Pass	24.5	9.5	Excellent	10	Fail		5	1	Fail	63.3	Pass
freshman	Math	1	19	174	53	12	underweight	3367	9.6	Pass	6.9	18	Excellent	220	6.6	Pass	24	9.5	Excellent	19	Excellent		6	2	Fail	76.7	Pass
freshman	Math	1	19	182	61	15	normal weight	4392	12	Good	7.4	15.2	Pass	230	7	Pass	20	8.5	Good	16	Good		6	2	Fail	75.7	Pass
freshman	Math	1	18	175	74	12	overweight	3843	10.8	Pass	7.8	14.4	Pass	210	6	Pass	18	8	Good	14.8	Pass		2	0	Fail	66	Pass
freshman	Math	1	19	163	49	15	normal weight	2854	6	Fail	7.6	14.8	Pass	220	6.6	Pass	12	7	Pass	13.6	Pass		8	4	Fail	67	Pass
freshman	Math	1	18	170	53	15	normal weight	3570	9.9	Pass	7.1	16	Good	250	8	Good	11	7	Pass	18	Excellent		17	9	Excellent	82.9	Good
freshman	Math	1	19	168	70	12	overweight	4053	11.1	Pass	7.9	14.4	Pass	230	7	Pass	9	6.6	Pass	14	Pass		3	0	Fail	65.1	Pass
freshman	Math	1	18	178	74	15	normal weight	3063	7.5	Fail	8.4	13.2	Pass	203	5	Fail	9.5	6.8	Pass	12.4	Pass		1	0	Fail	59.9	Fail
freshman	Math	1	18	178	73	15	normal weight	3969	11.1	Pass	7.2	15.6	Pass	210	6	Pass	19	8	Good	12.8	Pass		5	1	Fail	69.5	Pass
freshman	Math	1	18	170	55	15	normal weight	4208	11.7	Pass	6.7	20	Excellent	240	7.6	Pass	24	9.5	Excellent	14.4	Pass		10	6	Pass	84.2	Good
freshman	Math	1	18	173	65	15	normal weight	3564	9.9	Pass	6.6	20	Excellent	260	8.5	Good	23	9	Excellent	17	Good		10	6	Pass	85.4	Good
freshman	Math	1	20	165	65	15	normal weight	3551	9.9	Pass	6.8	19	Excellent	250	8	Good	15	7.6	Pass	13.2	Pass		5	1	Fail	73.7	Pass
freshman	Math	1	18	167	60	15	normal weight	3307	9.3	Pass	7.2	15.6	Pass	230	7	Pass	9.5	6.8	Pass	8	Fail		7	3	Fail	64.7	Pass
freshman	Math	1	19	160	40	12	underweight	3420	9.6	Pass	7.1	16	Good	230	7	Pass	16.5	7.8	Pass	14	Pass		11	6.4	Pass	72.8	Pass
freshman	Math	1	18	175	70	15	normal weight	3767	10.5	Pass	7.7	14.8	Pass	220	6.6	Pass	9	6.6	Pass	13.6	Pass		5	1	Fail	68.1	Pass
freshman	Math	1	18	176	51	12	underweight	3377	9.6	Pass	6.5	20	Excellent	220	6.6	Pass	6	6.2	Pass	15.6	Pass		5	1	Fail	71	Pass
freshman	Math	1	19	168	54	15	normal weight	3389	9.6	Pass	7.2	15.6	Pass	210	6	Pass	5	6	Pass	8	Fail		10	6	Pass	66.2	Pass
freshman	Math	1	19	173	67	15	normal weight	4085	11.4	Pass	7.5	15.2	Pass	220	6.6	Pass	17	7.8	Pass	12.4	Pass		5	1	Fail	69.4	Pass
freshman	Math	1	18	172	66	15	normal weight	3772	10.5	Pass	6.6	20	Excellent	210	6	Pass	7	6.4	Pass	13.6	Pass		5	1	Fail	72.5	Pass
freshman	Math	1	18	182	76	15	normal weight	5033	14.3	Excellent	7.5	15.2	Pass	230	7	Pass	17	7.8	Pass	12.4	Pass		2	0	Fail	71.7	Pass
freshman	Math	1	20	161	60	15	normal weight	3732	10.5	Pass	7.8	14.4	Pass	210	6	Pass	11	7	Pass	10	Fail		3	0	Fail	62.9	Pass
freshman	Math	1	18	176	56.5	15	normal weight	4077	11.4	Pass	7.1	16	Good	250	8	Good	16	7.6	Pass	14.4	Pass		16	8.5	Good	80.9	Good
freshman	Math	1	20	173	73	12	overweight	3429	9.6	Pass	7.1	16	Good	250	8	Good	19	8	Good	14	Pass		7	3	Fail	70.6	Pass
freshman	Math	1	18	170	50	12	underweight	3338	9.3	Pass	8.1	14	Pass	220	6.6	Pass	13.5	7.4	Pass	12.4	Pass		4	0	Fail	61.7	Pass
freshman	Math	1	18	176	54	12	underweight	3427	9.6	Pass	6.7	20	Excellent	230	7	Pass	20	8.5	Good	16	Good		9	5	Fail	78.1	Pass
freshman	Math	1	19	180	85	12	overweight	4662	12.8	Good	7.7	14.8	Pass	230	7	Pass	15.5	7.6	Pass	14	Pass		4	0	Fail	68.2	Pass
freshman	Math	1	19	176	70	15	normal weight	3843	10.8	Pass	7.1	16	Good	245	7.8	Pass	15	7.6	Pass	13.6	Pass		2	0	Fail	70.8	Pass
freshman	Math	1	20	165	45	12	underweight	2911	6	Fail	7.2	15.6	Pass	205	5	Fail	17	7.8	Pass	13.6	Pass		1	0	Fail	60	Pass
freshman	Math	1	18	180	87	12	overweight	3950	11.1	Pass	9.1	12	Pass	215	6.2	Pass	11	7	Pass	6	Fail		10	6	Pass	60.3	Pass
freshman	Math	1	19	173	80	12	overweight	3951	11.1	Pass	7.4	15.2	Pass	215	6.2	Pass	8	6.6	Pass	14	Pass		0	0	Fail	65.1	Pass
freshman	Math	1	18	170	62	15	normal weight	2989	7.5	Fail	7.3	15.6	Pass	235	7.2	Pass	8	6.6	Pass	14.8	Pass		1	0	Fail	66.7	Pass
freshman	Math	1	18	171	76	12	overweight	4468	12	Good	7.8	14.4	Pass	230	7	Pass	19	8	Good	14	Pass		6	2	Fail	69.4	Pass
freshman	Math	1	18	177	70	15	normal weight	4704	12.8	Good	7.4	15.2	Pass	230	7	Pass	14	7.4	Pass	13.6	Pass		3	0	Fail	71	Pass
freshman	Math	1	18	171	63	15	normal weight	3910	10.8	Pass	7.2	15.6	Pass	240	7.6	Pass	20	8.5	Good	15.6	Pass		5	1	Fail	74.1	Pass
freshman	Math	1	18	174	54	12	underweight	4234	11.7	Pass	6.8	19	Excellent	235	7.2	Pass	14	7.4	Pass	14.8	Pass		5	1	Fail	73.1	Pass
freshman	Math	1	21	170	63	15	normal weight	3707	10.5	Pass	7.3	15.6	Pass	235	7.2	Pass	11	7	Pass	13.6	Pass		10	6	Pass	74.9	Pass
freshman	Math	1	19	172	51	12	underweight	5313	15	Excellent	6.7	20	Excellent	265	9	Excellent	9	6.6	Pass	15.2	Pass		10	6	Pass	83.8	Good
freshman	Math	1	18	178	71	15	normal weight	5167	15	Excellent	7	17	Good	230	7	Pass	8	6.6	Pass	14.4	Pass		2	0	Fail	75	Pass
freshman	Math	1	18	168	57	15	normal weight	3249	9.3	Pass	7	17	Good	220	6.6	Pass	9	6.6	Pass	13.2	Pass		9	5	Fail	72.7	Pass
freshman	Math	1	19	172	73	12	overweight	3883	10.8	Pass	7.5	15.2	Pass	200	4	Fail	3	5	Fail	10	Fail		3	0	Fail	57	Fail
freshman	Math	1	19	175	61	15	normal weight	3650	10.2	Pass	7.4	15.2	Pass	230	7	Pass	8	6.6	Pass	15.2	Pass		7	3	Fail	72.2	Pass
freshman	Math	1	18	170	55	15	normal weight	3522	9.9	Pass	7.3	15.6	Pass	215	6.2	Pass	10	6.8	Pass	13.6	Pass		3	0	Fail	67.1	Pass
freshman	Math	1	19	171	60	15	normal weight	5630	15	Excellent	6.7	20	Excellent	225	6.8	Pass	25	10	Excellent	16	Good		5	1	Fail	83.8	Good
freshman	Math	1	21	170	63	15	normal weight	5271	15	Excellent	7.1	16	Good	200	4	Fail	22	9	Excellent	14.4	Pass		10	6	Pass	79.4	Pass
freshman	Math	1	19	163	64	12	overweight	5178	15	Excellent	7.1	16	Good	200	4	Fail	22	9	Excellent	15.2	Pass		2	0	Fail	71.2	Pass
freshman	Math	1	18	175	65	15	normal weight	5321	15	Excellent	7.5	15.2	Pass	210	6	Pass	30	10	Excellent	12.4	Pass		0	0	Fail	73.6	Pass
freshman	Math	1	18	172	66	15	normal weight	4050	11.1	Pass	7.3	15.6	Pass	230	7	Pass	23	9	Excellent	12.4	Pass		0	0	Fail	70.1	Pass
freshman	Math	1	19	175	62	15	normal weight	5576	15	Excellent	6.8	19	Excellent	235	7.2	Pass	13	7.2	Pass	14.8	Pass		7	3	Fail	81.2	Good
freshman	Math	1	18	170	65	15	normal weight	5143	15	Excellent	6.6	20	Excellent	205	5	Fail	15	7.6	Pass	14	Pass		3	0	Fail	76.6	Pass
freshman	Math	1	18	174	60	15	normal weight	4853	13.5	Excellent	7.7	14.8	Pass	210	6	Pass	20	8.5	Good	12.4	Pass		0	0	Fail	70.2	Pass
freshman	Math	1	19	170	58	15	normal weight	4380	12	Good	7.3	15.6	Pass	210	6	Pass	10	6.8	Pass	13.2	Pass		0	0	Fail	68.6	Pass
freshman	Math	1	18	172	60	15	normal weight	6033	15	Excellent	6.9	18	Excellent	200	4	Fail	23	9	Excellent	14	Pass		5	1	Fail	76	Pass
freshman	Math	1	18	167	57	15	normal weight	4656	12.8	Good	6.6	20	Excellent	240	7.6	Pass	8	6.6	Pass	18	Excellent		16	8.5	Good	88.5	Good
freshman	Math	1	19	173	60	15	normal weight	4248	11.7	Pass	7.7	14.8	Pass	215	6.2	Pass	12	7	Pass	13.6	Pass		0	0	Fail	68.3	Pass
freshman	Math	1	18	168	55	15	normal weight	5251	15	Excellent	7.2	15.6	Pass	205	5	Fail	18	8	Good	14	Pass		1	0	Fail	72.6	Pass
freshman	Math	1	18	174	67	15	normal weight	5303	15	Excellent	7.3	15.6	Pass	220	6.6	Pass	15	7.6	Pass	12	Pass		0	0	Fail	71.8	Pass
freshman	Math	1	19	165	52	15	normal weight	4321	12	Good	7.6	14.8	Pass	215	6.2	Pass	12	7	Pass	15.6	Pass		6	2	Fail	72.6	Pass
freshman	Math	1	18	173	62	15	normal weight	4080	11.4	Pass	7.1	16	Good	205	5	Fail	15	7.6	Pass	16	Good		0	0	Fail	71	Pass
freshman	Math	1	18	175	63	15	normal weight	4446	12	Good	6.7	20	Excellent	255	8	Good	24	9.5	Excellent	15.2	Pass		13	7.2	Pass	86.9	Good
freshman	Math	1	18	167	65	15	normal weight	4108	11.4	Pass	8.1	14	Pass	205	5	Fail	17	7.8	Pass	14	Pass		0	0	Fail	67.2	Pass
freshman	Math	1	18	169	50	12	underweight	3841	10.8	Pass	8.3	13.6	Pass	210	6	Pass	10	6.8	Pass	12.4	Pass		1	0	Fail	61.6	Pass
freshman	Math	1	18	170	63	15	normal weight	4328	12	Good	6.9	18	Excellent	205	5	Fail	16	7.6	Pass	13.2	Pass		3	0	Fail	70.8	Pass
freshman	Math	1	18	173	50	12	underweight	3915	10.8	Pass	6.5	20	Excellent	240	7.6	Pass	17	7.8	Pass	14.8	Pass		2	0	Fail	73	Pass
freshman	Math	1	18	175	57	15	normal weight	4471	12	Good	6.8	19	Excellent	210	6	Pass	15	7.6	Pass	14.4	Pass		7	3	Fail	77	Pass
freshman	Math	1	19	165	50	15	normal weight	3274	9.3	Pass	6.6	20	Excellent	230	7	Pass	20	8.5	Good	12	Pass		2	0	Fail	71.8	Pass
freshman	Math	1	21	173	70	15	normal weight	6036	15	Excellent	7.6	14.8	Pass	210	6	Pass	20	8.5	Good	12.4	Pass		3	0	Fail	71.7	Pass
freshman	Math	1	19	170	65	15	normal weight	5048	15	Excellent	6.5	20	Excellent	215	6.2	Pass	14	7.4	Pass	12.8	Pass		6	2	Fail	78.4	Pass
freshman	Math	1	17	180	85	12	overweight	5046	15	Excellent	7.9	14.4	Pass	225	6.8	Pass	13	7.2	Pass	12	Pass		1	0	Fail	67.4	Pass
freshman	Math	1	19	174	53	12	underweight	5475	15	Excellent	7.8	14.4	Pass	245	7.8	Pass	18	8	Good	12.4	Pass		12	6.8	Pass	76.4	Pass
freshman	Math	1	17	167	60	15	normal weight	4768	12.8	Good	7.6	14.8	Pass	218	6.4	Pass	7	6.4	Pass	12	Pass		1	0	Fail	67.4	Pass
freshman	Math	1	21	166	65	15	normal weight	4365	12	Good	7.6	14.8	Pass	210	6	Pass	14	7.4	Pass	12	Pass		5	1	Fail	68.2	Pass
freshman	Math	1	19	173	54	15	normal weight	4196	11.7	Pass	7.6	14.8	Pass	235	7.2	Pass	10	6.8	Pass	12.4	Pass		19	10	Excellent	77.9	Pass
freshman	Math	1	18	175	55	15	normal weight	4417	12	Good	7.5	15.2	Pass	240	7.6	Pass	4	6	Pass	16	Good		3	0	Fail	71.8	Pass
freshman	Math	1	19	172	60	15	normal weight	4170	11.4	Pass	7.6	14.8	Pass	218	6.4	Pass	16	7.6	Pass	14.8	Pass		1	0	Fail	70	Pass
freshman	Math	1	18	179	67	15	normal weight	5810	15	Excellent	7.5	15.2	Pass	215	6.2	Pass	22	9	Excellent	14	Pass		1	0	Fail	74.4	Pass
freshman	Math	1	19	164	53	15	normal weight	3948	11.1	Pass	7.5	15.2	Pass	225	6.8	Pass	14	7.4	Pass	14.8	Pass		7	3	Fail	73.3	Pass
freshman	Math	1	20	167	60	15	normal weight	4839	13.5	Excellent	7	17	Good	215	6.2	Pass	14	7.4	Pass	14.4	Pass		7	3	Fail	76.5	Pass
freshman	Math	1	19	173	51	12	underweight	4485	12	Good	8	14	Pass	210	6	Pass	12	7	Pass	13.2	Pass		3	0	Fail	64.2	Pass
freshman	Math	1	18	178	75	15	normal weight	4904	13.5	Excellent	7.3	15.6	Pass	220	6.6	Pass	14	7.4	Pass	14.4	Pass		1	0	Fail	72.5	Pass
freshman	Math	1	18	185	81	15	normal weight	6875	15	Excellent	8	14	Pass	210	6	Pass	32	10	Excellent	12.4	Pass		1	0	Fail	72.4	Pass
freshman	Math	1	18	173	57	15	normal weight	4944	14.3	Excellent	7.5	15.2	Pass	210	6	Pass	13	7.2	Pass	16	Good		9	5	Fail	78.7	Pass
freshman	Math	1	20	170	79	12	overweight	5575	15	Excellent	7.8	14.4	Pass	235	7.2	Pass	22	9	Excellent	12.8	Pass		5	1	Fail	71.4	Pass
freshman	Math	1	20	168	65	15	normal weight	5858	15	Excellent	7.2	15.6	Pass	235	7.2	Pass	13	7.2	Pass	15.2	Pass		5	1	Fail	76.2	Pass
freshman	Math	1	18	166	48	12	underweight	5204	15	Excellent	7.5	15.2	Pass	210	6	Pass	13	7.2	Pass	12.4	Pass		4	0	Fail	67.8	Pass
freshman	Math	1	18	179	62	15	normal weight	4783	12.8	Good	7.7	14.8	Pass	220	6.6	Pass	15	7.6	Pass	12.4	Pass		1	0	Fail	69.2	Pass
freshman	Math	1	20	183	62	15	normal weight	4892	13.5	Excellent	7.7	14.8	Pass	215	6.2	Pass	15	7.6	Pass	12.4	Pass		2	0	Fail	69.5	Pass
freshman	Math	1	18	168	53	15	normal weight	5202	15	Excellent	7.6	14.8	Pass	220	6.6	Pass	23	9	Excellent	17	Good		11	6.4	Pass	83.8	Good
freshman	Math	1	18	170	58	15	normal weight	4762	12.8	Good	7.3	15.6	Pass	215	6.2	Pass	5	6	Pass	13.6	Pass		6	2	Fail	71.2	Pass
freshman	Math	1	18	181	78	15	normal weight	4892	13.5	Excellent	7.1	16	Good	260	8.5	Good	7	6.4	Pass	13.6	Pass		5	1	Fail	74	Pass
freshman	Math	1	19	173	57	15	normal weight	5590	15	Excellent	7	17	Good	250	8	Good	25	10	Excellent	15.6	Pass		7	3	Fail	83.6	Good
freshman	Math	1	18	185	80	15	normal weight	5485	15	Excellent	7.6	14.8	Pass	225	6.8	Pass	21	8.5	Good	12	Pass		0	0	Fail	72.1	Pass
freshman	Math	1	20	180	65	15	normal weight	5601	15	Excellent	7.6	14.8	Pass	210	6	Pass	25	10	Excellent	12.4	Pass		4	0	Fail	73.2	Pass
freshman	Math	1	18	170	56	15	normal weight	4421	12	Good	7	17	Good	260	8.5	Good	12	7	Pass	17	Good		8	4	Fail	80.5	Good
freshman	Math	1	19	168	56	15	normal weight	3942	11.1	Pass	7.1	16	Good	215	6.2	Pass	17	7.8	Pass	13.2	Pass		9	5	Fail	74.3	Pass
freshman	Math	1	18	166	50	15	normal weight	3948	11.1	Pass	7.8	14.4	Pass	200	4	Fail	15	7.6	Pass	12	Pass		11	6.4	Pass	70.5	Pass
freshman	Physics	1	17	173	62	15	normal weight	4028	11.1	Pass	7.4	15.2	Pass	260	8.5	Good	24	9.5	Excellent	15.2	Pass		3	0	Fail	74.5	Pass
freshman	Physics	1	18	170	64	15	normal weight	4136	11.4	Pass	8.1	14	Pass	220	6.6	Pass	18	8	Good	12.8	Pass		2	0	Fail	67.8	Pass
freshman	Physics	1	18	160	58	15	normal weight	4521	12	Good	7.8	14.4	Pass	240	7.6	Pass	20	8.5	Good	12	Pass		7	3	Fail	72.5	Pass
freshman	Physics	1	19	167	52	15	normal weight	4215	11.7	Pass	7.4	15.2	Pass	250	8	Good	19	8	Good	13.6	Pass		12	6.8	Pass	78.3	Pass
freshman	Physics	1	20	172	65	15	normal weight	4211	11.7	Pass	8.1	14	Pass	240	7.6	Pass	21	8.5	Good	15.6	Pass		1	0	Fail	72.4	Pass
freshman	Physics	1	17	168	53	15	normal weight	4132	11.4	Pass	7.9	14.4	Pass	250	8	Good	18	8	Good	15.2	Pass		10	6	Pass	78	Pass
freshman	Physics	1	20	168	59	15	normal weight	4356	12	Good	7.6	14.8	Pass	250	8	Good	18	8	Good	16	Good		2	0	Fail	73.8	Pass
freshman	Physics	1	19	167	52	15	normal weight	4325	12	Good	7.7	14.8	Pass	240	7.6	Pass	19	8	Good	14.4	Pass		3	0	Fail	71.8	Pass
freshman	Physics	1	18	170	70	12	overweight	4556	12.8	Good	8	14	Pass	230	7	Pass	20	8.5	Good	12	Pass		0	0	Fail	66.3	Pass
freshman	Physics	1	19	174	80	12	overweight	4439	12	Good	8.7	12.8	Pass	245	7.8	Pass	21	8.5	Good	12	Pass		1	0	Fail	65.1	Pass
freshman	Physics	1	18	165	52	15	normal weight	4428	12	Good	8.4	13.2	Pass	220	6.6	Pass	18	8	Good	12.8	Pass		1	0	Fail	67.6	Pass
freshman	Physics	1	18	175	67	15	normal weight	4419	12	Good	7.7	14.8	Pass	250	8	Good	16	7.6	Pass	16	Good		2	0	Fail	73.4	Pass
freshman	Physics	1	19	171	63	15	normal weight	4386	12	Good	7.8	14.4	Pass	250	8	Good	18	8	Good	16	Good		11	6.4	Pass	79.8	Pass
freshman	Physics	1	20	175	56	15	normal weight	4658	12.8	Good	8.2	13.6	Pass	220	6.6	Pass	21	8.5	Good	13.6	Pass		1	0	Fail	70.1	Pass
freshman	Physics	1	19	165	55	15	normal weight	4658	12.8	Good	7.7	14.8	Pass	215	6.2	Pass	22	9	Excellent	12	Pass		3	0	Fail	69.8	Pass
freshman	Physics	1	18	180	73	15	normal weight	4753	12.8	Good	8	14	Pass	250	8	Good	16	7.6	Pass	12.8	Pass		3	0	Fail	70.2	Pass
freshman	Physics	1	19	170	63	15	normal weight	4586	12.8	Good	7.2	15.6	Pass	240	7.6	Pass	19	8	Good	13.6	Pass		4	0	Fail	72.6	Pass
freshman	Physics	1	19	175	57	15	normal weight	4586	12.8	Good	7.6	14.8	Pass	250	8	Good	18	8	Good	14.4	Pass		10	6	Pass	79	Pass
freshman	Physics	1	18	174	68	15	normal weight	4536	12	Good	7.5	15.2	Pass	250	8	Good	17	7.8	Pass	16	Good		4	0	Fail	74	Pass
freshman	Physics	1	18	173	54	15	normal weight	4968	14.3	Excellent	8.1	14	Pass	220	6.6	Pass	20	8.5	Good	14.4	Pass		5	1	Fail	73.8	Pass
freshman	Physics	1	20	168	56	15	normal weight	4412	12	Good	8.4	13.2	Pass	210	6	Pass	22	9	Excellent	12	Pass		1	0	Fail	67.2	Pass
freshman	Physics	1	19	166	58	15	normal weight	4568	12.8	Good	7.6	14.8	Pass	250	8	Good	20	8.5	Good	16	Good		4	0	Fail	75.1	Pass
freshman	Physics	1	18	165	52	15	normal weight	4512	12	Good	8	14	Pass	220	6.6	Pass	21	8.5	Good	16	Good		4	0	Fail	72.1	Pass
freshman	Physics	1	18	170	60	15	normal weight	4398	12	Good	7.9	14.4	Pass	255	8	Good	23	9	Excellent	14.8	Pass		5	1	Fail	74.2	Pass
freshman	Physics	1	19	169	48	12	underweight	4238	11.7	Pass	7.9	14.4	Pass	255	8	Good	25	10	Excellent	14	Pass		3	0	Fail	70.1	Pass
freshman	Physics	1	18	165	75	12	overweight	4336	12	Good	8.4	13.2	Pass	220	6.6	Pass	19	8	Good	12	Pass		1	0	Fail	63.8	Pass
freshman	Physics	1	20	169	72	12	overweight	4568	12.8	Good	8	14	Pass	230	7	Pass	21	8.5	Good	12	Pass		3	0	Fail	66.3	Pass
freshman	Physics	1	19	162	53	15	normal weight	3624	10.2	Pass	6	20	Excellent	228	7	Pass	19.7	8.5	Good	17	Good		7	3	Fail	80.7	Good
freshman	Physics	1	19	169	67	15	normal weight	3292	9.3	Pass	6.3	20	Excellent	225	6.8	Pass	21.3	9	Excellent	14.4	Pass		7	3	Fail	77.5	Pass
freshman	Physics	1	18	178	81	12	overweight	3817	10.5	Pass	6.8	19	Excellent	238	7.4	Pass	14.6	7.4	Pass	14	Pass		1	0	Fail	70.3	Pass
freshman	Physics	1	18	173	83	12	overweight	3893	10.8	Pass	6.5	20	Excellent	215	6.2	Pass	6	6.2	Pass	13.6	Pass		0	0	Fail	68.8	Pass
freshman	Physics	1	18	173	73	12	overweight	3868	10.8	Pass	7	17	Good	252	8	Good	26.8	10	Excellent	14.8	Pass		15	8	Good	80.6	Good
freshman	Physics	1	19	168	66	15	normal weight	3160	9	Pass	6.3	20	Excellent	215	6.2	Pass	6	6.2	Pass	14.4	Pass		1	0	Fail	70.8	Pass
freshman	Physics	1	18	181	84	12	overweight	3893	10.8	Pass	7	17	Good	200	4	Fail	9	6.6	Pass	15.2	Pass		1	0	Fail	65.6	Pass
freshman	Physics	1	18	165	55	15	normal weight	3240	9.3	Pass	6.4	20	Excellent	235	7.2	Pass	21.5	9	Excellent	17	Good		3	0	Fail	77.5	Pass
freshman	Physics	1	19	177	79	12	overweight	3277	9.3	Pass	7.4	15.2	Pass	200	4	Fail	12.8	7.2	Pass	13.2	Pass		0	0	Fail	60.9	Pass
freshman	Physics	1	18	179	82	12	overweight	4826	13.5	Excellent	7.7	14.8	Pass	225	6.8	Pass	13.1	7.2	Pass	12.8	Pass		0	0	Fail	67.1	Pass
freshman	Physics	1	19	155	47	15	normal weight	3130	9	Pass	7.3	15.6	Pass	212	6.2	Pass	16.3	7.8	Pass	12	Pass		6	2	Fail	67.6	Pass
freshman	Physics	1	19	187	80	15	normal weight	5661	15	Excellent	7.2	15.6	Pass	210	6	Pass	18.7	8	Good	12.4	Pass		1	0	Fail	72	Pass
freshman	Physics	1	20	170	65	15	normal weight	3568	9.9	Pass	6.6	20	Excellent	228	7	Pass	12	7	Pass	12	Pass		1	0	Fail	70.9	Pass
freshman	Physics	1	19	167	73	12	overweight	4396	12	Good	7.1	16	Good	216	6.4	Pass	19	8	Good	12.4	Pass		4	0	Fail	66.8	Pass
freshman	Physics	1	19	170	67	15	normal weight	3113	9	Pass	6.5	20	Excellent	252	8	Good	19.4	8	Good	13.2	Pass		3	0	Fail	73.2	Pass
freshman	Physics	1	20	175	60	15	normal weight	3128	9	Pass	6.8	19	Excellent	230	7	Pass	7.8	6.4	Pass	14.8	Pass		14	7.6	Pass	78.8	Pass
freshman	Physics	1	19	172	55	15	normal weight	4397	12	Good	8.7	12.8	Pass	214	6.2	Pass	13	7.2	Pass	12.4	Pass		4	0	Fail	65.6	Pass
freshman	Physics	1	18	165	59	15	normal weight	3472	9.9	Pass	6.3	20	Excellent	235	7.2	Pass	12	7	Pass	13.6	Pass		4	0	Fail	72.7	Pass
freshman	Physics	1	19	170	68	15	normal weight	5454	15	Excellent	7.1	16	Good	210	6	Pass	20	8.5	Good	12	Pass		2	0	Fail	72.5	Pass
freshman	Physics	1	20	162	62	15	normal weight	3709	10.5	Pass	6.8	19	Excellent	215	6.2	Pass	14.1	7.4	Pass	12	Pass		0	0	Fail	70.1	Pass
freshman	Physics	1	18	167	50	15	normal weight	3839	10.8	Pass	6.8	19	Excellent	220	6.6	Pass	14.2	7.4	Pass	12.4	Pass		7	3	Fail	74.2	Pass
freshman	Physics	1	19	163	60	15	normal weight	3474	9.9	Pass	6.5	20	Excellent	205	5	Fail	16.4	7.8	Pass	13.6	Pass		0	0	Fail	71.3	Pass
freshman	Physics	1	24	179	53	12	underweight	4600	12.8	Good	7.4	15.2	Pass	225	6.8	Pass	9	6.6	Pass	13.2	Pass		5	1	Fail	67.6	Pass
freshman	Physics	1	19	173	58	15	normal weight	4300	12	Good	6.7	20	Excellent	225	6.8	Pass	5	6	Pass	13.6	Pass		1	0	Fail	73.4	Pass
freshman	Physics	1	17	165	46	12	underweight	3100	9	Pass	6.9	18	Excellent	222	6.6	Pass	6	6.2	Pass	10	Fail		5	1	Fail	62.8	Pass
freshman	Physics	1	21	158	45	15	normal weight	3836	10.8	Pass	6.7	20	Excellent	240	7.6	Pass	12	7	Pass	12.4	Pass		6	2	Fail	74.8	Pass
freshman	Physics	1	19	167	52	15	normal weight	3470	9.9	Pass	6.2	20	Excellent	245	7.8	Pass	15	7.6	Pass	15.6	Pass		8	4	Fail	79.9	Pass
freshman	Physics	1	19	175	62	15	normal weight	4209	11.7	Pass	6.3	20	Excellent	235	7.2	Pass	9	6.6	Pass	14.4	Pass		7	3	Fail	77.9	Pass
freshman	Physics	1	19	168	72	12	overweight	3836	10.8	Pass	6.5	20	Excellent	225	6.8	Pass	13	7.2	Pass	15.2	Pass		2	0	Fail	72	Pass
freshman	Physics	1	19	176	63	15	normal weight	4022	11.1	Pass	6.3	20	Excellent	220	6.6	Pass	11	7	Pass	13.2	Pass		2	0	Fail	72.9	Pass
freshman	Physics	1	18	176	62	15	normal weight	3490	9.9	Pass	6.9	18	Excellent	230	7	Pass	8	6.6	Pass	15.6	Pass		1	0	Fail	72.1	Pass
freshman	Physics	1	20	170	55	15	normal weight	5497	15	Excellent	5.8	20	Excellent	262	8.5	Good	22	9	Excellent	18	Excellent		4	0	Fail	85.5	Good
freshman	Physics	1	18	172	63	15	normal weight	5310	15	Excellent	6.2	20	Excellent	270	9.5	Excellent	18	8	Good	17	Good		10	6	Pass	90.5	Excellent
freshman	Physics	1	19	172	52	12	underweight	3570	9.9	Pass	7.2	15.6	Pass	243	7.6	Pass	25	10	Excellent	14.8	Pass		10	6	Pass	75.9	Pass
freshman	Physics	1	18	170	68	15	normal weight	4000	11.1	Pass	7.4	15.2	Pass	205	5	Fail	10	6.8	Pass	13.2	Pass		1	0	Fail	66.3	Pass
freshman	Physics	1	18	175	76	12	overweight	4525	12	Good	6.4	20	Excellent	240	7.6	Pass	15	7.6	Pass	15.6	Pass		5	1	Fail	75.8	Pass
freshman	Physics	1	19	167	53	15	normal weight	3400	9.6	Pass	6.9	18	Excellent	225	6.8	Pass	22	9	Excellent	15.6	Pass		3	0	Fail	74	Pass
freshman	Physics	1	19	174	77	12	overweight	4500	12	Good	6.6	20	Excellent	235	7.2	Pass	7	6.4	Pass	15.6	Pass		2	0	Fail	73.2	Pass
freshman	Physics	1	18	160	55	15	normal weight	3500	9.9	Pass	7.1	16	Good	230	7	Pass	18	8	Good	14	Pass		1	0	Fail	69.9	Pass
freshman	Physics	1	19	172	58	15	normal weight	3625	10.2	Pass	6.5	20	Excellent	235	7.2	Pass	15	7.6	Pass	18	Excellent		7	3	Fail	81	Good
freshman	Physics	1	18	170	52	15	normal weight	4500	12	Good	6.4	20	Excellent	235	7.2	Pass	7	6.4	Pass	15.2	Pass		6	2	Fail	77.8	Pass
freshman	Physics	1	18	170	73	12	overweight	4432	12	Good	6.8	19	Excellent	226	6.8	Pass	20	8.5	Good	15.2	Pass		2	0	Fail	73.5	Pass
freshman	Physics	1	18	179	63	15	normal weight	3143	9	Pass	6.5	20	Excellent	255	8	Good	9	6.6	Pass	15.2	Pass		1	0	Fail	73.8	Pass
freshman	Physics	1	19	176	60	15	normal weight	4845	13.5	Excellent	6.4	20	Excellent	266	9	Excellent	22	9	Excellent	17	Good		5	1	Fail	84.5	Good
freshman	Physics	1	20	172	80	12	overweight	4099	11.4	Pass	7	17	Good	220	6.6	Pass	18	8	Good	12	Pass		3	0	Fail	67	Pass
freshman	Physics	1	18	181	72	15	normal weight	4663	12.8	Good	6.7	20	Excellent	255	8	Good	16	7.6	Pass	10	Fail		5	1	Fail	74.4	Pass
freshman	Physics	1	18	170	54	15	normal weight	4333	12	Good	6.9	18	Excellent	250	8	Good	19	8	Good	15.2	Pass		6	2	Fail	78.2	Pass
freshman	Physics	1	19	165	58	15	normal weight	4200	11.7	Pass	7.1	16	Good	225	6.8	Pass	19	8	Good	16	Good		2	0	Fail	73.5	Pass
freshman	Physics	1	20	168	52	15	normal weight	4100	11.4	Pass	7.4	15.2	Pass	220	6.6	Pass	15	7.6	Pass	14.8	Pass		3	0	Fail	70.6	Pass
freshman	Physics	1	20	165	50	15	normal weight	3500	9.9	Pass	7.7	14.8	Pass	220	6.6	Pass	17	7.8	Pass	15.2	Pass		3	0	Fail	69.3	Pass
freshman	Physics	1	19	169	70	12	overweight	4800	13.5	Excellent	7.6	14.8	Pass	230	7	Pass	18.5	8	Good	15.2	Pass		3	0	Fail	70.5	Pass
freshman	Physics	1	19	161	62	15	normal weight	3455	9.6	Pass	7.8	14.4	Pass	210	6	Pass	20.5	8.5	Good	13.6	Pass		5	1	Fail	68.1	Pass
freshman	Physics	1	19	168	65	15	normal weight	3924	10.8	Pass	7.6	14.8	Pass	210	6	Pass	10.3	6.8	Pass	13.6	Pass		0	0	Fail	67	Pass
freshman	Physics	1	18	170	56	15	normal weight	3508	9.9	Pass	7.6	14.8	Pass	230	7	Pass	10.5	6.8	Pass	12.8	Pass		5	1	Fail	67.3	Pass
freshman	Physics	1	18	167	51	15	normal weight	3800	10.5	Pass	7.5	15.2	Pass	220	6.6	Pass	13	7.2	Pass	14.8	Pass		4	0	Fail	69.3	Pass
freshman	Physics	1	19	176	65	15	normal weight	3597	10.2	Pass	7.2	15.6	Pass	240	7.6	Pass	24	9.5	Excellent	15.6	Pass		3	0	Fail	73.5	Pass
freshman	Physics	1	19	169	53	15	normal weight	4368	12	Good	7.1	16	Good	230	7	Pass	9	6.6	Pass	15.2	Pass		10	6	Pass	77.8	Pass
freshman	Physics	1	20	170	65	15	normal weight	4167	11.4	Pass	7.8	14.4	Pass	230	7	Pass	4	6	Pass	12	Pass		3	0	Fail	65.8	Pass
freshman	Physics	1	18	162	42	12	underweight	3245	9.3	Pass	8	14	Pass	210	6	Pass	6	6.2	Pass	13.2	Pass		1	0	Fail	60.7	Pass
freshman	Physics	1	20	170	60	15	normal weight	4670	12.8	Good	7.3	15.6	Pass	260	8.5	Good	7	6.4	Pass	14.8	Pass		10	6	Pass	79.1	Pass
freshman	Physics	1	17	176	70	15	normal weight	4908	13.5	Excellent	8	14	Pass	230	7	Pass	6	6.2	Pass	14	Pass		10	6	Pass	75.7	Pass
freshman	Physics	1	18	167	47	12	underweight	4234	11.7	Pass	8.9	12.4	Pass	220	6.6	Pass	7	6.4	Pass	12	Pass		10	6	Pass	67.1	Pass
freshman	Physics	1	20	170	52	15	normal weight	4127	11.4	Pass	8	14	Pass	250	8	Good	5	6	Pass	13.6	Pass		10	6	Pass	74	Pass
freshman	Physics	1	21	165	54	15	normal weight	3578	9.9	Pass	8	14	Pass	220	6.6	Pass	7	6.4	Pass	13.6	Pass		12	6.8	Pass	72.3	Pass
freshman	Physics	1	18	170	67	15	normal weight	4107	11.4	Pass	8.5	13.2	Pass	220	6.6	Pass	4	6	Pass	13.6	Pass		4	0	Fail	65.8	Pass
freshman	Physics	1	19	176	65	15	normal weight	3589	10.2	Pass	8	14	Pass	230	7	Pass	7	6.4	Pass	12.4	Pass		13	7.2	Pass	72.2	Pass
freshman	Physics	1	19	168	60	15	normal weight	3475	9.9	Pass	7.8	14.4	Pass	230	7	Pass	5	6	Pass	12	Pass		6	2	Fail	66.3	Pass
freshman	Physics	1	18	175	73	15	normal weight	4309	12	Good	7.6	14.8	Pass	250	8	Good	5	6	Pass	14	Pass		0	0	Fail	69.8	Pass
freshman	Physics	1	18	168	70	12	overweight	4553	12.8	Good	8	14	Pass	240	7.6	Pass	5	6	Pass	12.4	Pass		10	6	Pass	70.8	Pass
freshman	Physics	1	19	170	61	15	normal weight	4167	11.4	Pass	8	14	Pass	250	8	Good	6	6.2	Pass	12.4	Pass		13	7.2	Pass	74.2	Pass
freshman	Physics	1	18	168	55	15	normal weight	4006	11.1	Pass	7.8	14.4	Pass	240	7.6	Pass	7	6.4	Pass	13.6	Pass		14	7.6	Pass	75.7	Pass
freshman	Physics	1	17	175	62.5	15	normal weight	4561	12.8	Good	6.8	19	Excellent	285	10	Excellent	9	6.6	Pass	16	Good		10	6	Pass	85.4	Good
freshman	Physics	1	19	173	62	15	normal weight	3256	9.3	Pass	7.6	14.8	Pass	260	8.5	Good	4	6	Pass	14	Pass		8	4	Fail	71.6	Pass
freshman	Physics	1	19	168	63	15	normal weight	4614	12.8	Good	7.5	15.2	Pass	220	6.6	Pass	6	6.2	Pass	12	Pass		7	3	Fail	70.8	Pass
freshman	Physics	1	20	163	60	15	normal weight	4279	11.7	Pass	7.4	15.2	Pass	210	6	Pass	6	6.2	Pass	13.2	Pass		13	7.2	Pass	74.5	Pass
freshman	Physics	1	17	184	70	15	normal weight	4128	11.4	Pass	7	17	Good	250	8	Good	12	7	Pass	15.6	Pass		10	6	Pass	80	Good
freshman	Physics	1	19	170	60.5	15	normal weight	3783	10.5	Pass	8.1	14	Pass	220	6.6	Pass	8	6.6	Pass	12	Pass		2	0	Fail	64.7	Pass
freshman	Physics	1	20	167	54	15	normal weight	3678	10.2	Pass	7.9	14.4	Pass	210	6	Pass	4	6	Pass	12	Pass		12	6.8	Pass	70.4	Pass
freshman	Physics	1	18	175	75	12	overweight	3749	10.5	Pass	8.1	14	Pass	240	7.6	Pass	7	6.4	Pass	15.6	Pass		10	6	Pass	72.1	Pass
freshman	Physics	1	18	174	82	12	overweight	4385	12	Good	8.3	13.6	Pass	210	6	Pass	4	6	Pass	6	Fail		5	1	Fail	56.6	Fail
freshman	Physics	1	18	172	50	12	underweight	4602	12.8	Good	8	14	Pass	220	6.6	Pass	5	6	Pass	15.2	Pass		11	6.4	Pass	73	Pass
freshman	Physics	1	18	175	70	15	normal weight	3258	9.3	Pass	7.6	14.8	Pass	220	6.6	Pass	6	6.2	Pass	15.6	Pass		5	1	Fail	68.5	Pass
freshman	Physics	1	17	177	73	15	normal weight	4235	11.7	Pass	8.2	13.6	Pass	240	7.6	Pass	6	6.2	Pass	14.8	Pass		7	3	Fail	71.9	Pass
freshman	Physics	1	18	178	77	12	overweight	3825	10.8	Pass	8	14	Pass	210	6	Pass	4	6	Pass	12	Pass		2	0	Fail	60.8	Pass
freshman	Physics	1	18	182	85	12	overweight	4254	11.7	Pass	8	14	Pass	220	6.6	Pass	8	6.6	Pass	14.8	Pass		10	6	Pass	71.7	Pass
freshman	Physics	1	18	168	54	15	normal weight	3957	11.1	Pass	7.2	15.6	Pass	250	8	Good	8	6.6	Pass	15.2	Pass		12	6.8	Pass	78.3	Pass
freshman	Physics	1	18	168	68	12	overweight	3743	10.5	Pass	7.6	14.8	Pass	220	6.6	Pass	5	6	Pass	12	Pass		3	0	Fail	61.9	Pass
freshman	Physics	1	20	175	63	15	normal weight	4369	12	Good	7.9	14.4	Pass	220	6.6	Pass	9	6.6	Pass	13.6	Pass		11	6.4	Pass	74.6	Pass
freshman	Physics	1	18	178	64	15	normal weight	4408	12	Good	7.8	14.4	Pass	220	6.6	Pass	9	6.6	Pass	15.2	Pass		11	6.4	Pass	76.2	Pass
freshman	Physics	1	19	161	51	15	normal weight	4900	13.5	Excellent	7.6	14.8	Pass	230	7	Pass	23	9	Excellent	14	Pass		15	8	Good	81.3	Good
freshman	Physics	1	19	173	67	15	normal weight	5000	14.3	Excellent	7.5	15.2	Pass	250	8	Good	24	9.5	Excellent	14	Pass		8	4	Fail	80	Good
freshman	Physics	1	20	170	55	15	normal weight	4980	14.3	Excellent	7.2	15.6	Pass	220	6.6	Pass	23	9	Excellent	14.8	Pass		6	2	Fail	77.3	Pass
freshman	Physics	1	18	168	50	12	underweight	3111	9	Pass	8.2	13.6	Pass	240	7.6	Pass	7.6	6.4	Pass	12	Pass		9	5	Fail	65.6	Pass
freshman	Physics	1	19	178	63	15	normal weight	4900	13.5	Excellent	7.6	14.8	Pass	255	8	Good	22	9	Excellent	17	Good		11	6.4	Pass	83.7	Good
freshman	Physics	1	19	174	55	15	normal weight	3500	9.9	Pass	7.3	15.6	Pass	250	8	Good	15.5	7.6	Pass	16	Good		5	1	Fail	73.1	Pass
freshman	Physics	1	19	173	70	15	normal weight	3200	9	Pass	8.1	14	Pass	250	8	Good	15.5	7.6	Pass	12	Pass		1	0	Fail	65.6	Pass
freshman	Physics	1	19	180	75	15	normal weight	3360	9.6	Pass	7.4	15.2	Pass	230	7	Pass	26	10	Excellent	8	Fail		5	1	Fail	65.8	Pass
freshman	Physics	1	18	163	58	15	normal weight	4500	12	Good	8.4	13.2	Pass	220	6.6	Pass	20	8.5	Good	10	Fail		9	5	Fail	70.3	Pass
freshman	Physics	1	19	177	60	15	normal weight	4300	12	Good	8	14	Pass	275	10	Excellent	15.5	7.6	Pass	13.2	Pass		7	3	Fail	74.8	Pass
freshman	Physics	1	19	172	57	15	normal weight	4500	12	Good	7.4	15.2	Pass	255	8	Good	13.5	7.4	Pass	17	Good		16	8.5	Good	83.1	Good
freshman	Physics	1	19	163	60	15	normal weight	3321	9.3	Pass	7.8	14.4	Pass	210	6	Pass	15.5	7.6	Pass	14	Pass		1	0	Fail	66.3	Pass
freshman	Physics	1	18	175	55	15	normal weight	4500	12	Good	8.3	13.6	Pass	220	6.6	Pass	13	7.2	Pass	14.8	Pass		4	0	Fail	69.2	Pass
freshman	Physics	1	19	175	72	15	normal weight	4800	13.5	Excellent	7.6	14.8	Pass	240	7.6	Pass	16	7.6	Pass	12.4	Pass		15	8	Good	78.9	Pass
freshman	Physics	1	17	175	75	12	overweight	3321	9.3	Pass	8.4	13.2	Pass	220	6.6	Pass	19	8	Good	6	Fail		1	0	Fail	55.1	Fail
freshman	Physics	1	18	172	60	15	normal weight	3665	10.2	Pass	7.6	14.8	Pass	250	8	Good	17	7.8	Pass	13.2	Pass		3	0	Fail	69	Pass
freshman	Physics	1	20	173	52	12	underweight	3341	9.6	Pass	8	14	Pass	220	6.6	Pass	10	6.8	Pass	12	Pass		14	7.6	Pass	68.6	Pass
freshman	Physics	1	19	184	82	12	overweight	4186	11.7	Pass	8.3	13.6	Pass	230	7	Pass	11	7	Pass	12.8	Pass		2	0	Fail	64.1	Pass
freshman	Physics	1	19	170	55	15	normal weight	4800	13.5	Excellent	7.5	15.2	Pass	230	7	Pass	22	9	Excellent	13.2	Pass		10	6	Pass	78.9	Pass
freshman	Physics	1	20	171	61	15	normal weight	3622	10.2	Pass	7.9	14.4	Pass	230	7	Pass	16	7.6	Pass	12	Pass		4	0	Fail	66.2	Pass
freshman	Physics	1	19	176	66	15	normal weight	5334	15	Excellent	7.7	14.8	Pass	240	7.6	Pass	23.5	9.5	Excellent	13.2	Pass		5	1	Fail	76.1	Pass
freshman	Physics	1	17	176	70	15	normal weight	4575	12.8	Good	7.8	14.4	Pass	240	7.6	Pass	18.8	8	Good	14	Pass		8	4	Fail	75.8	Pass
freshman	Physics	1	19	170	54	15	normal weight	3660	10.2	Pass	7.9	14.4	Pass	240	7.6	Pass	17	7.8	Pass	14	Pass		7	3	Fail	72	Pass
freshman	Physics	1	18	170	55.5	15	normal weight	5003	14.3	Excellent	7.4	15.2	Pass	250	8	Good	13	7.2	Pass	14	Pass		6	2	Fail	75.7	Pass
freshman	Physics	1	19	170	55	15	normal weight	4900	13.5	Excellent	7	17	Good	260	8.5	Good	21	8.5	Good	15.2	Pass		14	7.6	Pass	85.3	Good
freshman	Physics	1	18	170	56	15	normal weight	5001	14.3	Excellent	8.3	13.6	Pass	240	7.6	Pass	12	7	Pass	12.4	Pass		3	0	Fail	69.9	Pass
freshman	Physics	1	20	168	60	15	normal weight	4800	13.5	Excellent	7.4	15.2	Pass	260	8.5	Good	19	8	Good	12.8	Pass		6	2	Fail	75	Pass
freshman	Physics	1	19	178	70	15	normal weight	4100	11.4	Pass	7.8	14.4	Pass	220	6.6	Pass	11	7	Pass	12.8	Pass		2	0	Fail	67.2	Pass
freshman	Physics	1	19	165	52	15	normal weight	4950	14.3	Excellent	7.3	15.6	Pass	265	9	Excellent	27	10	Excellent	18	Excellent		10	6	Pass	87.9	Good
freshman	Chemistry	1	19	174	63	15	normal weight	5029	14.3	Excellent	7.5	15.2	Pass	215	6.2	Pass	20.8	8.5	Good	13.6	Pass		4	0	Fail	72.8	Pass
freshman	Chemistry	1	18	170	60	15	normal weight	3890	10.8	Pass	6.8	19	Excellent	234	7.2	Pass	28.1	10	Excellent	12.8	Pass		6	2	Fail	76.8	Pass
freshman	Chemistry	1	19	173	62	15	normal weight	5319	15	Excellent	7.1	16	Good	209	6	Pass	18.7	8	Good	15.6	Pass		8	4	Fail	79.6	Pass
freshman	Chemistry	1	20	178	60	15	normal weight	3692	10.2	Pass	7.3	15.6	Pass	238	7.4	Pass	28.6	10	Excellent	13.6	Pass		4	0	Fail	71.8	Pass
freshman	Chemistry	1	18	171	53	15	normal weight	3989	11.1	Pass	7.5	15.2	Pass	220	6.6	Pass	15.6	7.6	Pass	12	Pass		3	0	Fail	67.5	Pass
freshman	Chemistry	1	20	170	57	15	normal weight	5019	14.3	Excellent	7.3	15.6	Pass	235	7.2	Pass	31.8	10	Excellent	14	Pass		8	4	Fail	80.1	Good
freshman	Chemistry	1	20	171	60	15	normal weight	4384	12	Good	7	17	Good	241	7.6	Pass	8.1	6.6	Pass	14.4	Pass		10	6	Pass	78.6	Pass
freshman	Chemistry	1	19	178	63	15	normal weight	4217	11.7	Pass	7.5	15.2	Pass	263	9	Excellent	19	8	Good	12.4	Pass		2	0	Fail	71.3	Pass
freshman	Chemistry	1	21	170	60	15	normal weight	4350	12	Good	7.5	15.2	Pass	208	6	Pass	13.7	7.4	Pass	12.4	Pass		2	0	Fail	68	Pass
freshman	Chemistry	1	17	171	50	12	underweight	4827	13.5	Excellent	7.7	14.8	Pass	209	6	Pass	15.3	7.6	Pass	14	Pass		2	0	Fail	67.9	Pass
freshman	Chemistry	1	18	178	85	12	overweight	4980	14.3	Excellent	7.9	14.4	Pass	208	6	Pass	12.6	7.2	Pass	12.4	Pass		1	0	Fail	66.3	Pass
freshman	Chemistry	1	18	175	60	15	normal weight	4080	11.4	Pass	7.3	15.6	Pass	241	7.6	Pass	17.5	7.8	Pass	12	Pass		3	0	Fail	69.4	Pass
freshman	Chemistry	1	19	180	73	15	normal weight	4250	11.7	Pass	6.9	18	Excellent	236	7.4	Pass	17.7	8	Good	16	Good		7	3	Fail	79.1	Pass
freshman	Chemistry	1	19	175	68	15	normal weight	4005	11.1	Pass	7.5	15.2	Pass	221	6.6	Pass	10.7	7	Pass	13.6	Pass		12	6.8	Pass	75.3	Pass
freshman	Chemistry	1	18	168	60	15	normal weight	3874	10.8	Pass	7.5	15.2	Pass	210	6	Pass	12.1	7.2	Pass	14.4	Pass		12	6.8	Pass	75.4	Pass
freshman	Chemistry	1	19	168	63	15	normal weight	3989	11.1	Pass	6.9	18	Excellent	229	7	Pass	12.3	7.2	Pass	15.2	Pass		12	6.8	Pass	80.3	Good
freshman	Chemistry	1	20	182	64	15	normal weight	4132	11.4	Pass	7.2	15.6	Pass	225	6.8	Pass	13.9	7.4	Pass	14.8	Pass		8	4	Fail	75	Pass
freshman	Chemistry	1	19	175	73	15	normal weight	3827	10.8	Pass	7.3	15.6	Pass	224	6.8	Pass	10	6.8	Pass	14.4	Pass		9	5	Fail	74.4	Pass
freshman	Chemistry	1	20	177	63	15	normal weight	4720	12.8	Good	6.9	18	Excellent	239	7.4	Pass	18	8	Good	16	Good		7	3	Fail	80.2	Good
freshman	Chemistry	1	20	174	64	15	normal weight	3500	9.9	Pass	7.6	14.8	Pass	210	6	Pass	13.2	7.2	Pass	12	Pass		7	3	Fail	67.9	Pass
freshman	Chemistry	1	18	181	68	15	normal weight	4431	12	Good	6.9	18	Excellent	242	7.6	Pass	17.2	7.8	Pass	16	Good		7	3	Fail	79.4	Pass
freshman	Chemistry	1	19	174	62	15	normal weight	4320	12	Good	6.6	20	Excellent	234	7.2	Pass	15.3	7.6	Pass	12	Pass		12	6.8	Pass	80.6	Good
freshman	Chemistry	1	18	175	78	12	overweight	3681	10.2	Pass	7.4	15.2	Pass	221	6.6	Pass	14.2	7.4	Pass	12.8	Pass		7	3	Fail	67.2	Pass
freshman	Chemistry	1	19	171	65	15	normal weight	4865	13.5	Excellent	8.1	14	Pass	241	7.6	Pass	21	8.5	Good	14	Pass		6	2	Fail	74.6	Pass
freshman	Chemistry	1	20	160	63	12	overweight	3258	9.3	Pass	8.2	13.6	Pass	224	6.8	Pass	19.3	8	Good	13.2	Pass		8	4	Fail	66.9	Pass
freshman	Chemistry	1	19	182	85	12	overweight	4552	12.8	Good	8.2	13.6	Pass	243	7.6	Pass	18.2	8	Good	12	Pass		1	0	Fail	66	Pass
freshman	Chemistry	1	19	178	60	15	normal weight	4800	13.5	Excellent	7	17	Good	241	7.6	Pass	18.3	8	Good	14.4	Pass		20	11	Excellent	86.5	Good
freshman	Chemistry	1	19	169	67.5	15	normal weight	3759	10.5	Pass	8.1	14	Pass	240	7.6	Pass	17.1	7.8	Pass	12	Pass		2	0	Fail	66.9	Pass
freshman	Chemistry	1	20	173	65	15	normal weight	3303	9.3	Pass	8.2	13.6	Pass	231	7	Pass	18.3	8	Good	12.4	Pass		13	7.2	Pass	72.5	Pass
freshman	Chemistry	1	18	166	51	15	normal weight	4290	11.7	Pass	7.2	15.6	Pass	231	7	Pass	17.8	8	Good	15.2	Pass		9	5	Fail	77.5	Pass
freshman	Chemistry	1	19	169	67.5	15	normal weight	4290	11.7	Pass	8	14	Pass	221	6.6	Pass	17.8	8	Good	13.2	Pass		4	0	Fail	68.5	Pass
freshman	Chemistry	1	19	167.5	67	15	normal weight	4356	12	Good	8.2	13.6	Pass	221	6.6	Pass	16.3	7.8	Pass	14.8	Pass		11	6.4	Pass	76.2	Pass
freshman	Chemistry	1	18	172	55	15	normal weight	2918	6	Fail	8.5	13.2	Pass	223	6.6	Pass	16.2	7.6	Pass	10	Fail		2	0	Fail	58.4	Fail
freshman	Chemistry	1	20	158	58	15	normal weight	4693	12.8	Good	8.2	13.6	Pass	241	7.6	Pass	14.3	7.4	Pass	12	Pass		7	3	Fail	71.4	Pass
freshman	Chemistry	1	17	177	72	15	normal weight	4693	12.8	Good	8.1	14	Pass	240	7.6	Pass	14.1	7.4	Pass	12	Pass		4	0	Fail	68.8	Pass
freshman	Chemistry	1	19	178	55	12	underweight	4163	11.4	Pass	8	14	Pass	231	7	Pass	13.8	7.4	Pass	13.6	Pass		8	4	Fail	69.4	Pass
freshman	Chemistry	1	19	172	55	15	normal weight	4274	11.7	Pass	8.1	14	Pass	223	6.6	Pass	12.4	7.2	Pass	14.8	Pass		11	6.4	Pass	75.7	Pass
freshman	Chemistry	1	20	173	61	15	normal weight	3719	10.5	Pass	8.1	14	Pass	223	6.6	Pass	12.4	7.2	Pass	12	Pass		5	1	Fail	66.3	Pass
freshman	Chemistry	1	19	184	78	15	normal weight	5100	15	Excellent	6.9	18	Excellent	241	7.6	Pass	19.5	8.5	Good	12	Pass		11	6.4	Pass	82.5	Good
freshman	Chemistry	1	18	177	72	15	normal weight	4100	11.4	Pass	7.2	15.6	Pass	223	6.6	Pass	13.4	7.2	Pass	14.8	Pass		4	0	Fail	70.6	Pass
freshman	Chemistry	1	19	174	76	12	overweight	4909	13.5	Excellent	8.2	13.6	Pass	234	7.2	Pass	12.4	7.2	Pass	12.8	Pass		4	0	Fail	66.3	Pass
freshman	Chemistry	1	18	178	75	15	normal weight	4697	12.8	Good	7.6	14.8	Pass	237	7.4	Pass	19.5	8.5	Good	13.2	Pass		5	1	Fail	72.7	Pass
freshman	Chemistry	1	18	165	52	15	normal weight	3780	10.5	Pass	8.2	13.6	Pass	234	7.2	Pass	13.4	7.2	Pass	13.2	Pass		5	1	Fail	67.7	Pass
freshman	Chemistry	1	18	175	58	15	normal weight	3620	10.2	Pass	8.3	13.6	Pass	241	7.6	Pass	13.2	7.2	Pass	14	Pass		4	0	Fail	67.6	Pass
freshman	Chemistry	1	20	173	61	15	normal weight	3780	10.5	Pass	8.4	13.2	Pass	234	7.2	Pass	13.4	7.2	Pass	13.6	Pass		6	2	Fail	68.7	Pass
freshman	Chemistry	1	20	161	57	15	normal weight	3620	10.2	Pass	8.5	13.2	Pass	223	6.6	Pass	12.8	7.2	Pass	14	Pass		10	6	Pass	72.2	Pass
freshman	Chemistry	1	19	174	57.2	15	normal weight	4621	12.8	Good	8.1	14	Pass	223	6.6	Pass	12.1	7.2	Pass	14.4	Pass		11	6.4	Pass	76.4	Pass
freshman	Chemistry	1	18	177	82	12	overweight	3721	10.5	Pass	8.9	12.4	Pass	208	6	Pass	6.6	6.4	Pass	13.2	Pass		1	0	Fail	60.5	Pass
freshman	Chemistry	1	18	175	64	15	normal weight	3517	9.9	Pass	8.1	14	Pass	223	6.6	Pass	7.9	6.6	Pass	13.2	Pass		10	6	Pass	71.3	Pass
freshman	Chemistry	1	20	171	75	12	overweight	3748	10.5	Pass	7.6	14.8	Pass	220	6.6	Pass	6.6	6.4	Pass	12.4	Pass		2	0	Fail	62.7	Pass
freshman	Chemistry	1	18	173	76	12	overweight	4029	11.1	Pass	7.3	15.6	Pass	227	6.8	Pass	12.2	7.2	Pass	13.6	Pass		3	0	Fail	66.3	Pass
freshman	Chemistry	1	17	173	45	12	underweight	3652	10.2	Pass	7.3	15.6	Pass	232	7.2	Pass	12.3	7.2	Pass	13.6	Pass		12	6.8	Pass	72.6	Pass
freshman	Chemistry	1	19	167	53	15	normal weight	3500	9.9	Pass	7.2	15.6	Pass	230	7	Pass	17	7.8	Pass	16	Good		19	10	Excellent	81.3	Good
freshman	Chemistry	1	21	165	46	12	underweight	3544	9.9	Pass	8.1	14	Pass	212	6.2	Pass	10.8	7	Pass	15.2	Pass		10	6	Pass	70.3	Pass
freshman	Chemistry	1	18	180	61	15	normal weight	4892	13.5	Excellent	8.2	13.6	Pass	220	6.6	Pass	11.2	7	Pass	10	Fail		2	0	Fail	65.7	Pass
freshman	Chemistry	1	20	177	57	15	normal weight	4347	12	Good	7.2	15.6	Pass	228	7	Pass	10.7	7	Pass	15.6	Pass		3	0	Fail	72.2	Pass
freshman	Chemistry	1	19	160	70	12	overweight	3243	9.3	Pass	9.1	12	Pass	208	6	Pass	9	6.6	Pass	10	Fail		1	0	Fail	55.9	Fail
freshman	Chemistry	1	18	173	74	12	overweight	4202	11.7	Pass	8.9	12.4	Pass	216	6.4	Pass	8.2	6.6	Pass	8	Fail		1	0	Fail	57.1	Fail
freshman	Chemistry	1	19	171	59	15	normal weight	3577	9.9	Pass	7.1	16	Good	230	7	Pass	12.6	7.2	Pass	16	Good		10	6	Pass	77.1	Pass
freshman	Chemistry	1	18	170	56	15	normal weight	3677	10.2	Pass	7.7	14.8	Pass	225	6.8	Pass	11.7	7	Pass	12.8	Pass		4	0	Fail	66.6	Pass
freshman	Chemistry	1	19	182	60	15	normal weight	3833	10.8	Pass	7.3	15.6	Pass	226	6.8	Pass	11.9	7	Pass	13.6	Pass		7	3	Fail	71.8	Pass
freshman	Chemistry	1	19	173	71	15	normal weight	3902	10.8	Pass	7.5	15.2	Pass	220	6.6	Pass	10.2	6.8	Pass	13.2	Pass		1	0	Fail	67.6	Pass
freshman	Chemistry	1	17	172	57	15	normal weight	3898	10.8	Pass	7.4	15.2	Pass	222	6.6	Pass	11.7	7	Pass	12	Pass		5	1	Fail	67.6	Pass
freshman	Chemistry	1	20	170	57.7	15	normal weight	4516	12	Good	7.7	14.8	Pass	210	6	Pass	9.5	6.8	Pass	12.4	Pass		5	1	Fail	68	Pass
freshman	Chemistry	1	18	169	54	15	normal weight	4068	11.4	Pass	7.8	14.4	Pass	208	6	Pass	8	6.6	Pass	12	Pass		4	0	Fail	65.4	Pass
freshman	Chemistry	1	18	174	75	12	overweight	5303	15	Excellent	7.8	14.4	Pass	220	6.6	Pass	22	9	Excellent	12	Pass		1	0	Fail	69	Pass
freshman	Chemistry	1	18	170	55	15	normal weight	4571	12.8	Good	7.6	14.8	Pass	220	6.6	Pass	17	7.8	Pass	12.4	Pass		7	3	Fail	72.4	Pass
freshman	Chemistry	1	18	172	68	15	normal weight	4720	12.8	Good	7.6	14.8	Pass	218	6.4	Pass	21.5	9	Excellent	13.2	Pass		9	5	Fail	76.2	Pass
freshman	Chemistry	1	17	172	68	15	normal weight	4768	12.8	Good	7.7	14.8	Pass	210	6	Pass	27.5	10	Excellent	13.2	Pass		2	0	Fail	71.8	Pass
freshman	Chemistry	1	19	163	48.5	15	normal weight	3715	10.5	Pass	7.6	14.8	Pass	230	7	Pass	13.5	7.4	Pass	14	Pass		14	7.6	Pass	76.3	Pass
freshman	Chemistry	1	18	170	59	15	normal weight	3545	9.9	Pass	7.8	14.4	Pass	200	4	Fail	20.5	8.5	Good	12.4	Pass		5	1	Fail	65.2	Pass
freshman	Chemistry	1	17	180	55	12	underweight	4114	11.4	Pass	7.9	14.4	Pass	218	6.4	Pass	19	8	Good	12.8	Pass		2	0	Fail	65	Pass
freshman	Chemistry	1	18	173	77	12	overweight	4789	12.8	Good	7.2	15.6	Pass	220	6.6	Pass	8	6.6	Pass	12	Pass		3	0	Fail	65.6	Pass
freshman	Chemistry	1	19	178	60	15	normal weight	4578	12.8	Good	7.3	15.6	Pass	210	6	Pass	12.5	7.2	Pass	13.2	Pass		5	1	Fail	70.8	Pass
freshman	Chemistry	1	19	170	50	12	underweight	3780	10.5	Pass	7.6	14.8	Pass	212	6.2	Pass	30	10	Excellent	15.2	Pass		8	4	Fail	72.7	Pass
freshman	Chemistry	1	19	170	48	12	underweight	4760	12.8	Good	7.9	14.4	Pass	225	6.8	Pass	12.5	7.2	Pass	13.6	Pass		6	2	Fail	68.8	Pass
freshman	Chemistry	1	18	171	51.2	12	underweight	3928	10.8	Pass	7.6	14.8	Pass	220	6.6	Pass	12	7	Pass	12.8	Pass		5	1	Fail	65	Pass
freshman	Chemistry	1	18	178	64.5	15	normal weight	5000	14.3	Excellent	7.3	15.6	Pass	235	7.2	Pass	22.5	9	Excellent	12.8	Pass		3	0	Fail	73.9	Pass
freshman	Chemistry	1	18	172	60	15	normal weight	4723	12.8	Good	7.5	15.2	Pass	235	7.2	Pass	30.5	10	Excellent	14.8	Pass		4	0	Fail	75	Pass
freshman	Chemistry	1	20	164	70	12	overweight	3970	11.1	Pass	8	14	Pass	220	6.6	Pass	25.5	10	Excellent	12	Pass		2	0	Fail	65.7	Pass
freshman	Chemistry	1	19	174	73	12	overweight	5096	15	Excellent	7.5	15.2	Pass	220	6.6	Pass	12.5	7.2	Pass	12.4	Pass		5	1	Fail	69.4	Pass
freshman	Chemistry	1	19	179	62	15	normal weight	4317	12	Good	7.7	14.8	Pass	230	7	Pass	25.5	10	Excellent	12	Pass		7	3	Fail	73.8	Pass
freshman	Chemistry	1	19	182	80	12	overweight	5038	14.3	Excellent	7.2	15.6	Pass	249	8	Good	13	7.2	Pass	13.6	Pass		3	0	Fail	70.7	Pass
freshman	Chinese	1	18	170	48	12	underweight	4516	12	Good	6.9	18	Excellent	252	8	Good	13	7.2	Pass	13.6	Pass		1	0	Fail	70.8	Pass
freshman	Chinese	1	18	165	51	15	normal weight	4083	11.4	Pass	7.4	15.2	Pass	232	7.2	Pass	20	8.5	Good	15.2	Pass		5	1	Fail	73.5	Pass
freshman	Chinese	1	20	169	61	15	normal weight	3783	10.5	Pass	7.2	15.6	Pass	242	7.6	Pass	13	7.2	Pass	17	Good		4	0	Fail	72.9	Pass
freshman	Chinese	1	18	160	56	15	normal weight	3898	10.8	Pass	8	14	Pass	218	6.4	Pass	26	10	Excellent	13.2	Pass		0	0	Fail	69.4	Pass
freshman	Chinese	1	20	173	51	12	underweight	3135	9	Pass	7.4	15.2	Pass	248	8	Good	12	7	Pass	14.4	Pass		2	0	Fail	65.6	Pass
freshman	Chinese	1	24	162	55	15	normal weight	3331	9.3	Pass	7.6	14.8	Pass	216	6.4	Pass	13	7.2	Pass	13.6	Pass		7	3	Fail	69.3	Pass
freshman	Chinese	1	20	169	56	15	normal weight	4732	12.8	Good	7.5	15.2	Pass	209	6	Pass	8	6.6	Pass	14	Pass		3	0	Fail	69.6	Pass
freshman	Chinese	1	20	170	48	12	underweight	4218	11.7	Pass	7.3	15.6	Pass	209	6	Pass	13	7.2	Pass	12.8	Pass		6	2	Fail	67.3	Pass
freshman	Chinese	1	19	170	73	12	overweight	3858	10.8	Pass	8.2	13.6	Pass	210	6	Pass	20	8.5	Good	14.4	Pass		6	2	Fail	67.3	Pass
freshman	Chinese	1	18	176	55	12	underweight	4400	12	Good	7.5	15.2	Pass	217	6.4	Pass	9	6.6	Pass	13.6	Pass		7	3	Fail	68.8	Pass
freshman	Chinese	1	17	164	59	15	normal weight	3928	10.8	Pass	8.3	13.6	Pass	208	6	Pass	6	6.2	Pass	13.2	Pass		0	0	Fail	64.8	Pass
freshman	Chinese	1	19	177	60	15	normal weight	4138	11.4	Pass	7.3	15.6	Pass	255	8	Good	15	7.6	Pass	17	Good		6	2	Fail	76.6	Pass
freshman	Chinese	1	18	180	82	12	overweight	4859	13.5	Excellent	8.1	14	Pass	210	6	Pass	6	6.2	Pass	10	Fail		0	0	Fail	61.7	Pass
freshman	Chinese	1	18	170	56	15	normal weight	3846	10.8	Pass	7.6	14.8	Pass	223	6.6	Pass	4	6	Pass	13.2	Pass		0	0	Fail	66.4	Pass
freshman	Chinese	1	19	171	70	15	normal weight	3387	9.6	Pass	7.9	14.4	Pass	246	7.8	Pass	12	7	Pass	8	Fail		0	0	Fail	61.8	Pass
freshman	Chinese	1	20	172	63	15	normal weight	3568	9.9	Pass	8	14	Pass	230	7	Pass	9	6.6	Pass	12.8	Pass		1	0	Fail	65.3	Pass
freshman	Chinese	1	19	170	67	15	normal weight	3402	9.6	Pass	7.6	14.8	Pass	233	7.2	Pass	4	6	Pass	12.8	Pass		3	0	Fail	65.4	Pass
freshman	Chinese	1	19	166	58	15	normal weight	3322	9.3	Pass	7.4	15.2	Pass	211	6	Pass	14	7.4	Pass	13.6	Pass		1	0	Fail	66.5	Pass
freshman	Chinese	1	19	167	62	15	normal weight	3455	9.6	Pass	8.9	12.4	Pass	212	6.2	Pass	16	7.6	Pass	10	Fail		1	0	Fail	60.8	Pass
freshman	Chinese	1	18	177	70	15	normal weight	3778	10.5	Pass	8.2	13.6	Pass	215	6.2	Pass	13	7.2	Pass	13.6	Pass		0	0	Fail	66.1	Pass
freshman	Chinese	1	18	170	79	12	overweight	4504	12	Good	7.9	14.4	Pass	215	6.2	Pass	10	6.8	Pass	13.6	Pass		0	0	Fail	65	Pass
freshman	Chinese	1	18	177	70	15	normal weight	4661	12.8	Good	7	17	Good	220	6.6	Pass	13	7.2	Pass	14.8	Pass		0	0	Fail	73.4	Pass
freshman	Chinese	1	20	175	75	12	overweight	4468	12	Good	7.8	14.4	Pass	230	7	Pass	12	7	Pass	15.6	Pass		13	7.2	Pass	75.2	Pass
freshman	Chinese	1	18	172	64	15	normal weight	3543	9.9	Pass	7	17	Good	242	7.6	Pass	6	6.2	Pass	14	Pass		8	4	Fail	73.7	Pass
freshman	Chinese	1	18	175	58	15	normal weight	3782	10.5	Pass	8.3	13.6	Pass	218	6.4	Pass	12	7	Pass	14	Pass		10	6	Pass	72.5	Pass
freshman	Chinese	1	19	178	63	15	normal weight	4300	12	Good	7.2	15.6	Pass	247	7.8	Pass	16	7.6	Pass	14.8	Pass		4	0	Fail	72.8	Pass
freshman	Chinese	1	18	179	75	15	normal weight	3883	10.8	Pass	7.8	14.4	Pass	246	7.8	Pass	18	8	Good	14.8	Pass		0	0	Fail	70.8	Pass
freshman	Chinese	1	18	171	73	12	overweight	4121	11.4	Pass	7.5	15.2	Pass	228	7	Pass	18	8	Good	14	Pass		1	0	Fail	67.6	Pass
freshman	Chinese	1	18	180	63	15	normal weight	4544	12	Good	6.8	19	Excellent	242	7.6	Pass	7	6.4	Pass	18	Excellent		5	1	Fail	79	Pass
freshman	Chinese	1	18	175	60	15	normal weight	3767	10.5	Pass	7.5	15.2	Pass	236	7.4	Pass	11	7	Pass	16	Good		5	1	Fail	72.1	Pass
freshman	Chinese	1	18	173	81	12	overweight	4200	11.7	Pass	7.5	15.2	Pass	236	7.4	Pass	5	6	Pass	12	Pass		2	0	Fail	64.3	Pass
freshman	Chinese	1	18	166	49	12	underweight	3785	10.5	Pass	7.3	15.6	Pass	231	7	Pass	7	6.4	Pass	13.2	Pass		5	1	Fail	65.7	Pass
freshman	Chinese	1	19	173	53	12	underweight	3376	9.6	Pass	7.1	16	Good	256	8.5	Good	3	5	Fail	15.6	Pass		5	1	Fail	67.7	Pass
freshman	Chinese	1	19	170	64	15	normal weight	3889	10.8	Pass	7.7	14.8	Pass	211	6	Pass	10	6.8	Pass	15.2	Pass		10	6	Pass	74.6	Pass
freshman	Chinese	1	18	164	55	15	normal weight	3400	9.6	Pass	7.7	14.8	Pass	217	6.4	Pass	7	6.4	Pass	12.4	Pass		0	0	Fail	64.6	Pass
freshman	Chinese	1	19	181	64	15	normal weight	4663	12.8	Good	7.3	15.6	Pass	240	7.6	Pass	6	6.2	Pass	14.8	Pass		2	0	Fail	72	Pass
freshman	Chinese	1	18	169	53	15	normal weight	3249	9.3	Pass	8	14	Pass	209	6	Pass	14	7.4	Pass	13.2	Pass		8	4	Fail	68.9	Pass
freshman	English	1	18	172	56	15	normal weight	4760	12.8	Good	8.7	12.8	Pass	198	4	Fail	22.5	9	Excellent	10	Fail		11	6.4	Pass	70	Pass
freshman	English	1	19	178	80	12	overweight	4345	12	Good	7	17	Good	201	4	Fail	22	9	Excellent	15.6	Pass		3	0	Fail	69.6	Pass
freshman	English	1	19	173	51	12	underweight	3757	10.5	Pass	8.2	13.6	Pass	205	5	Fail	13	7.2	Pass	12.8	Pass		0	0	Fail	61.1	Pass
freshman	English	1	18	160	47	15	normal weight	3674	10.2	Pass	7.5	15.2	Pass	221	6.6	Pass	19.2	8	Good	18	Excellent		11	6.4	Pass	79.4	Pass
freshman	English	1	19	163	56	15	normal weight	3514	9.9	Pass	7.3	15.6	Pass	200	4	Fail	21	8.5	Good	15.2	Pass		14	7.6	Pass	75.8	Pass
freshman	English	1	19	180	63	15	normal weight	4620	12.8	Good	7.1	16	Good	232	7.2	Pass	13	7.2	Pass	14.8	Pass		2	0	Fail	73	Pass
freshman	English	1	19	180	79	12	overweight	5800	15	Excellent	6.9	18	Excellent	249	8	Good	26	10	Excellent	16	Good		1	0	Fail	79	Pass
freshman	English	1	18	173	75	12	overweight	5216	15	Excellent	8	14	Pass	201	4	Fail	8	6.6	Pass	13.2	Pass		0	0	Fail	64.8	Pass
freshman	English	1	20	180	72	15	normal weight	6191	15	Excellent	7.2	15.6	Pass	225	6.8	Pass	25	10	Excellent	13.6	Pass		12	6.8	Pass	82.8	Good
freshman	English	1	19	177	51	12	underweight	4000	11.1	Pass	7.9	14.4	Pass	248	8	Good	13.6	7.4	Pass	13.6	Pass		4	0	Fail	66.5	Pass
freshman	English	1	19	160	58	15	normal weight	3515	9.9	Pass	7.6	14.8	Pass	215	6.2	Pass	10	6.8	Pass	12.8	Pass		7	3	Fail	68.5	Pass
freshman	English	1	20	167	49	12	underweight	3770	10.5	Pass	6.9	18	Excellent	223	6.6	Pass	21.5	9	Excellent	14	Pass		12	6.8	Pass	76.9	Pass
freshman	English	1	20	166	71	12	overweight	4535	12	Good	7.5	15.2	Pass	202	4	Fail	11	7	Pass	13.2	Pass		3	0	Fail	63.4	Pass
freshman	English	1	18	179	81	12	overweight	3875	10.8	Pass	8.6	12.8	Pass	215	6.2	Pass	18	8	Good	12	Pass		0	0	Fail	61.8	Pass
freshman	English	1	18	172	58	15	normal weight	5494	15	Excellent	7.1	16	Good	248	8	Good	22	9	Excellent	15.2	Pass		8	4	Fail	82.2	Good
freshman	English	1	19	167	60	15	normal weight	3875	10.8	Pass	7.8	14.4	Pass	209	6	Pass	13.5	7.4	Pass	13.2	Pass		3	0	Fail	66.8	Pass
freshman	English	1	18	161	46	12	underweight	3604	10.2	Pass	8	14	Pass	206	5	Fail	13	7.2	Pass	13.2	Pass		2	0	Fail	61.6	Pass
freshman	English	1	19	173	78	12	overweight	5088	15	Excellent	7.6	14.8	Pass	217	6.4	Pass	18	8	Good	12.8	Pass		2	0	Fail	69	Pass
freshman	English	1	19	180	69	15	normal weight	5202	15	Excellent	7.2	15.6	Pass	231	7	Pass	18	8	Good	12.8	Pass		2	0	Fail	73.4	Pass
freshman	Law	1	18	170	58	15	normal weight	3487	9.9	Pass	8.1	14	Pass	209	6	Pass	13.5	7.4	Pass	12.4	Pass		1	0	Fail	64.7	Pass
freshman	Law	1	19	164	57	15	normal weight	3926	10.8	Pass	7.2	15.6	Pass	211	6	Pass	18	8	Good	12	Pass		12	6.8	Pass	74.2	Pass
freshman	Law	1	18	168	67	15	normal weight	4125	11.4	Pass	6.9	18	Excellent	247	7.8	Pass	11	7	Pass	15.6	Pass		6	2	Fail	76.8	Pass
freshman	Law	1	19	173	56	15	normal weight	5134	15	Excellent	7.9	14.4	Pass	228	7	Pass	20.2	8.5	Good	12.8	Pass		3	0	Fail	72.7	Pass
freshman	Law	1	19	173	56	15	normal weight	3712	10.5	Pass	7.8	14.4	Pass	235	7.2	Pass	9.5	6.8	Pass	12.4	Pass		10	6	Pass	72.3	Pass
freshman	Law	1	18	168	53	15	normal weight	4199	11.7	Pass	8.3	13.6	Pass	214	6.2	Pass	12.3	7.2	Pass	13.2	Pass		1	0	Fail	66.9	Pass
freshman	Law	1	18	168	64	15	normal weight	3610	10.2	Pass	8.5	13.2	Pass	198	4	Fail	10	6.8	Pass	10	Fail		0	0	Fail	59.2	Fail
freshman	Law	1	18	177	60	15	normal weight	4691	12.8	Good	7.6	14.8	Pass	209	6	Pass	15.4	7.6	Pass	13.2	Pass		6	2	Fail	71.4	Pass
freshman	Law	1	18	173	57	15	normal weight	3991	11.1	Pass	7.5	15.2	Pass	205	5	Fail	9	6.6	Pass	13.6	Pass		1	0	Fail	66.5	Pass
freshman	Law	1	18	165	54	15	normal weight	4241	11.7	Pass	7.3	15.6	Pass	221	6.6	Pass	18.7	8	Good	14.4	Pass		14	7.6	Pass	78.9	Pass
freshman	Law	1	19	168	63	15	normal weight	4079	11.4	Pass	7.7	14.8	Pass	215	6.2	Pass	11.5	7	Pass	14	Pass		9	5	Fail	73.4	Pass
freshman	Law	1	19	173	57	15	normal weight	5322	15	Excellent	7.1	16	Good	223	6.6	Pass	19	8	Good	13.6	Pass		5	1	Fail	75.2	Pass
freshman	Law	1	19	169	50	12	underweight	4251	11.7	Pass	8	14	Pass	212	6.2	Pass	15	7.6	Pass	12.4	Pass		6	2	Fail	65.9	Pass
freshman	Law	1	17	185	77	15	normal weight	7122	15	Excellent	7.5	15.2	Pass	220	6.6	Pass	10	6.8	Pass	14	Pass		1	0	Fail	72.6	Pass
freshman	Law	1	18	180	58	15	normal weight	5358	15	Excellent	7	17	Good	260	8.5	Good	7	6.4	Pass	19	Excellent		10	6	Pass	86.9	Good
freshman	Law	1	20	170	65	15	normal weight	5300	15	Excellent	7.6	14.8	Pass	225	6.8	Pass	10	6.8	Pass	13.6	Pass		2	0	Fail	72	Pass
freshman	Law	1	19	175	80	12	overweight	5711	15	Excellent	7.7	14.8	Pass	250	8	Good	12.5	7.2	Pass	12.4	Pass		8	4	Fail	73.4	Pass
freshman	Law	1	19	172	54	15	normal weight	4119	11.4	Pass	7.8	14.4	Pass	230	7	Pass	13	7.2	Pass	15.6	Pass		5	1	Fail	71.6	Pass
freshman	Law	1	20	171	77	12	overweight	4931	14.3	Excellent	7.7	14.8	Pass	210	6	Pass	18	8	Good	12	Pass		1	0	Fail	67.1	Pass
freshman	Law	1	19	177	55	12	underweight	4300	12	Good	7.5	15.2	Pass	220	6.6	Pass	8.5	6.6	Pass	12.4	Pass		4	0	Fail	64.8	Pass
freshman	Law	1	19	170	65	15	normal weight	4632	12.8	Good	7.4	15.2	Pass	225	6.8	Pass	20.5	8.5	Good	10	Fail		1	0	Fail	68.3	Pass
freshman	Law	1	19	170	55	15	normal weight	4200	11.7	Pass	7.5	15.2	Pass	255	8	Good	12	7	Pass	15.6	Pass		10	6	Pass	78.5	Pass
freshman	Law	1	18	180	55	12	underweight	4891	13.5	Excellent	7.9	14.4	Pass	235	7.2	Pass	12	7	Pass	10	Fail		1	0	Fail	64.1	Pass
freshman	Law	1	20	175	62	15	normal weight	5100	15	Excellent	7.2	15.6	Pass	230	7	Pass	15.5	7.6	Pass	15.6	Pass		14	7.6	Pass	83.4	Good
freshman	Law	1	19	180	56	12	underweight	4879	13.5	Excellent	7.2	15.6	Pass	240	7.6	Pass	16	7.6	Pass	13.6	Pass		11	6.4	Pass	76.3	Pass
freshman	Law	1	17	178	62	15	normal weight	4926	14.3	Excellent	7	17	Good	230	7	Pass	12.9	7.2	Pass	16	Good		5	1	Fail	77.5	Pass
freshman	Law	1	18	170	76	12	overweight	5705	15	Excellent	8	14	Pass	210	6	Pass	16	7.6	Pass	13.2	Pass		0	0	Fail	67.8	Pass
freshman	Law	1	19	176	77	12	overweight	6201	15	Excellent	7.4	15.2	Pass	245	7.8	Pass	13.2	7.2	Pass	14.4	Pass		1	0	Fail	71.6	Pass
freshman	Law	1	17	177	69	15	normal weight	4907	13.5	Excellent	7.7	14.8	Pass	220	6.6	Pass	5.6	6.2	Pass	12.4	Pass		1	0	Fail	68.5	Pass
freshman	Law	1	21	175	72	15	normal weight	5437	15	Excellent	8	14	Pass	200	4	Fail	18.3	8	Good	13.2	Pass		0	0	Fail	69.2	Pass
freshman	Law	1	19	170	67	15	normal weight	3621	10.2	Pass	8.5	13.2	Pass	200	4	Fail	11.1	7	Pass	12	Pass		0	0	Fail	61.4	Pass
freshman	Law	1	19	174	75	12	overweight	5442	15	Excellent	7.9	14.4	Pass	230	7	Pass	12.5	7.2	Pass	13.6	Pass		1	0	Fail	69.2	Pass
freshman	Law	1	19	176	70	15	normal weight	4626	12.8	Good	7.2	15.6	Pass	225	6.8	Pass	4.2	6	Pass	14.8	Pass		1	0	Fail	71	Pass
freshman	Law	1	19	170	53	15	normal weight	3845	10.8	Pass	7	17	Good	230	7	Pass	8.4	6.6	Pass	10	Fail		4	0	Fail	66.4	Pass
freshman	Law	1	19	183	67	15	normal weight	5876	15	Excellent	7.5	15.2	Pass	240	7.6	Pass	9.2	6.6	Pass	15.2	Pass		1	0	Fail	74.6	Pass
freshman	Law	1	20	171	58	15	normal weight	2813	6	Fail	7.2	15.6	Pass	230	7	Pass	15	7.6	Pass	15.2	Pass		7	3	Fail	69.4	Pass
freshman	Law	1	18	166	52	15	normal weight	5321	15	Excellent	7.2	15.6	Pass	230	7	Pass	19	8	Good	15.6	Pass		5	1	Fail	77.2	Pass
freshman	Law	1	19	163	61	15	normal weight	2960	7.5	Fail	7.6	14.8	Pass	230	7	Pass	8	6.6	Pass	14.8	Pass		7	3	Fail	68.7	Pass
freshman	Law	1	18	170	70	12	overweight	3936	10.8	Pass	8.4	13.2	Pass	200	4	Fail	10	6.8	Pass	8	Fail		0	0	Fail	54.8	Fail
freshman	Law	1	18	172	55	15	normal weight	5244	15	Excellent	7.2	15.6	Pass	245	7.8	Pass	17	7.8	Pass	12.8	Pass		1	0	Fail	74	Pass
freshman	Law	1	18	164	52	15	normal weight	4937	14.3	Excellent	7.8	14.4	Pass	220	6.6	Pass	3	5	Fail	12.8	Pass		5	1	Fail	69.1	Pass
freshman	Law	1	20	184	64	15	normal weight	3632	10.2	Pass	7.8	14.4	Pass	215	6.2	Pass	9	6.6	Pass	10	Fail		2	0	Fail	62.4	Pass
freshman	Law	1	20	173	58	15	normal weight	4619	12.8	Good	7.2	15.6	Pass	240	7.6	Pass	12	7	Pass	16	Good		1	0	Fail	74	Pass
freshman	Law	1	18	180	67	15	normal weight	4491	12	Good	8	14	Pass	230	7	Pass	22	9	Excellent	13.2	Pass		3	0	Fail	70.2	Pass
freshman	Law	1	20	160	64	12	overweight	3732	10.5	Pass	7.3	15.6	Pass	220	6.6	Pass	20	8.5	Good	10	Fail		2	0	Fail	63.2	Pass
freshman	Law	1	20	172	65	15	normal weight	4894	13.5	Excellent	7.5	15.2	Pass	210	6	Pass	8	6.6	Pass	14.4	Pass		4	0	Fail	70.7	Pass
freshman	Law	1	18	164	72	12	overweight	4041	11.1	Pass	8.5	13.2	Pass	215	6.2	Pass	4	6	Pass	10	Fail		0	0	Fail	58.5	Fail
freshman	History	1	18	175	62	15	normal weight	4552	12.8	Good	7.5	15.2	Pass	245	7.8	Pass	25.4	10	Excellent	14	Pass		2	0	Fail	74.8	Pass
freshman	History	1	18	175	65	15	normal weight	4238	11.7	Pass	7.4	15.2	Pass	235	7.2	Pass	17.3	7.8	Pass	14	Pass		2	0	Fail	70.9	Pass
freshman	History	1	19	173	60	15	normal weight	4814	13.5	Excellent	7.3	15.6	Pass	240	7.6	Pass	22.1	9	Excellent	13.6	Pass		6	2	Fail	76.3	Pass
freshman	History	1	18	162	50	15	normal weight	3780	10.5	Pass	7.3	15.6	Pass	221	6.6	Pass	25.7	10	Excellent	15.2	Pass		15	8	Good	80.9	Good
freshman	History	1	19	171	80	12	overweight	3822	10.8	Pass	7.8	14.4	Pass	215	6.2	Pass	21.6	9	Excellent	14	Pass		0	0	Fail	66.4	Pass
freshman	History	1	20	168	60	15	normal weight	3586	10.2	Pass	7.9	14.4	Pass	205	5	Fail	22.4	9	Excellent	14	Pass		0	0	Fail	67.6	Pass
freshman	History	1	19	169	60	15	normal weight	3900	10.8	Pass	7.6	14.8	Pass	240	7.6	Pass	24.2	9.5	Excellent	14.4	Pass		8	4	Fail	76.1	Pass
freshman	History	1	19	169	56	15	normal weight	3223	9.3	Pass	8.1	14	Pass	215	6.2	Pass	4.2	6	Pass	13.6	Pass		1	0	Fail	64.1	Pass
freshman	History	1	19	162	57	15	normal weight	4619	12.8	Good	7.9	14.4	Pass	220	6.6	Pass	28.1	10	Excellent	13.6	Pass		6	2	Fail	74.4	Pass
freshman	History	1	19	172	55	15	normal weight	3972	11.1	Pass	7.3	15.6	Pass	251	8	Good	20.3	8.5	Good	19	Excellent		6	2	Fail	79.2	Pass
freshman	History	1	18	173	60	15	normal weight	3879	10.8	Pass	7.7	14.8	Pass	215	6.2	Pass	24.2	9.5	Excellent	13.2	Pass		2	0	Fail	69.5	Pass
freshman	History	1	19	175	62	15	normal weight	4061	11.4	Pass	7	17	Good	225	6.8	Pass	21.5	9	Excellent	14.4	Pass		5	1	Fail	74.6	Pass
freshman	History	1	19	158	58	15	normal weight	3641	10.2	Pass	8	14	Pass	205	5	Fail	19.2	8	Good	14	Pass		2	0	Fail	66.2	Pass
freshman	History	1	18	174	73	12	overweight	4858	13.5	Excellent	8	14	Pass	210	6	Pass	18.7	8	Good	14.4	Pass		0	0	Fail	67.9	Pass
freshman	History	1	18	170	55	15	normal weight	4040	11.1	Pass	7.2	15.6	Pass	240	7.6	Pass	24.3	9.5	Excellent	16	Good		4	0	Fail	74.8	Pass
freshman	History	1	19	170	67	15	normal weight	5024	14.3	Excellent	7.6	14.8	Pass	215	6.2	Pass	22	9	Excellent	16	Good		11	6.4	Pass	81.7	Good
freshman	History	1	19	178	79	12	overweight	5301	15	Excellent	7.8	14.4	Pass	210	6	Pass	21.5	9	Excellent	13.2	Pass		2	0	Fail	69.6	Pass
freshman	History	1	18	173	53	12	underweight	6120	15	Excellent	7.6	14.8	Pass	230	7	Pass	25.1	10	Excellent	14	Pass		5	1	Fail	73.8	Pass
freshman	History	1	18	174	82	12	overweight	4819	13.5	Excellent	8.5	13.2	Pass	210	6	Pass	28.3	10	Excellent	12.8	Pass		1	0	Fail	67.5	Pass
freshman	History	1	19	170	62	15	normal weight	5486	15	Excellent	7.2	15.6	Pass	230	7	Pass	17.9	8	Good	14.8	Pass		5	1	Fail	76.4	Pass
freshman	History	1	18	170	69.5	12	overweight	5356	15	Excellent	7.5	15.2	Pass	240	7.6	Pass	21.3	9	Excellent	14.8	Pass		1	0	Fail	73.6	Pass
freshman	History	1	20	171	55	15	normal weight	4401	12	Good	7.5	15.2	Pass	240	7.6	Pass	22	9	Excellent	13.6	Pass		6	2	Fail	74.4	Pass
freshman	History	1	19	174	57	15	normal weight	3782	10.5	Pass	7.6	14.8	Pass	215	6.2	Pass	19.5	8.5	Good	20	Excellent		4	0	Fail	75	Pass
freshman	History	1	19	171	59	15	normal weight	3480	9.9	Pass	7.1	16	Good	220	6.6	Pass	12.1	7.2	Pass	15.2	Pass		6	2	Fail	71.9	Pass
freshman	History	1	18	173	55	15	normal weight	3952	11.1	Pass	7.3	15.6	Pass	220	6.6	Pass	7.9	6.6	Pass	14.4	Pass		2	0	Fail	69.3	Pass
freshman	History	1	18	171	69	15	normal weight	4811	13.5	Excellent	7.5	15.2	Pass	235	7.2	Pass	7.9	6.6	Pass	13.6	Pass		2	0	Fail	71.1	Pass
freshman	History	1	18	179	77.3	12	overweight	4928	14.3	Excellent	7.8	14.4	Pass	220	6.6	Pass	9.3	6.8	Pass	12	Pass		1	0	Fail	66.1	Pass
freshman	History	1	20	178	62	15	normal weight	4066	11.4	Pass	7.3	15.6	Pass	248	8	Good	20.5	8.5	Good	15.2	Pass		6	2	Fail	75.7	Pass
freshman	History	1	18	172	62	15	normal weight	4209	11.7	Pass	7.5	15.2	Pass	245	7.8	Pass	14.6	7.4	Pass	12.8	Pass		5	1	Fail	70.9	Pass
freshman	History	1	18	176	66	15	normal weight	3590	10.2	Pass	7.5	15.2	Pass	220	6.6	Pass	26.6	10	Excellent	14	Pass		1	0	Fail	71	Pass
freshman	History	1	20	170	61	15	normal weight	4351	12	Good	7	17	Good	230	7	Pass	18.8	8	Good	13.6	Pass		2	0	Fail	72.6	Pass
freshman	History	1	19	179	59	15	normal weight	4435	12	Good	7.5	15.2	Pass	235	7.2	Pass	17	7.8	Pass	12.8	Pass		2	0	Fail	70	Pass
freshman	History	1	19	165	47	12	underweight	3249	9.3	Pass	7.6	14.8	Pass	210	6	Pass	22.4	9	Excellent	12	Pass		5	1	Fail	64.1	Pass
freshman	History	1	19	173	55	15	normal weight	4212	11.7	Pass	8.2	13.6	Pass	210	6	Pass	22.4	9	Excellent	12.8	Pass		3	0	Fail	68.1	Pass
freshman	History	1	19	178	58	15	normal weight	4645	12.8	Good	7.6	14.8	Pass	230	7	Pass	17.4	7.8	Pass	13.2	Pass		0	0	Fail	70.6	Pass
freshman	History	1	18	170	62	15	normal weight	4606	12.8	Good	7	17	Good	240	7.6	Pass	19.4	8	Good	17	Good		15	8	Good	85.4	Good
freshman	History	1	18	179	60	15	normal weight	3698	10.2	Pass	7.6	14.8	Pass	240	7.6	Pass	13	7.2	Pass	14.8	Pass		4	0	Fail	69.6	Pass
freshman	History	1	22	175	55	15	normal weight	5200	15	Excellent	7.6	14.8	Pass	215	6.2	Pass	15	7.6	Pass	14.8	Pass		10	6	Pass	79.4	Pass
freshman	History	1	17	170.5	58.1	15	normal weight	4049	11.1	Pass	7.2	15.6	Pass	230	7	Pass	21.5	9	Excellent	14	Pass		8	4	Fail	75.7	Pass
freshman	History	1	20	172	77.3	12	overweight	4579	12.8	Good	8	14	Pass	215	6.2	Pass	16.5	7.8	Pass	12	Pass		1	0	Fail	64.8	Pass
freshman	History	1	20	169.5	60	15	normal weight	3827	10.8	Pass	7.9	14.4	Pass	230	7	Pass	28	10	Excellent	14.4	Pass		6	2	Fail	73.6	Pass
freshman	History	1	18	182	78.7	15	normal weight	4832	13.5	Excellent	7.9	14.4	Pass	230	7	Pass	10	6.8	Pass	13.6	Pass		1	0	Fail	70.3	Pass
freshman	History	1	20	172	59.7	15	normal weight	4400	12	Good	7	17	Good	215	6.2	Pass	15	7.6	Pass	15.2	Pass		5	1	Fail	74	Pass
freshman	History	1	18	177	60	15	normal weight	4455	12	Good	7.5	15.2	Pass	240	7.6	Pass	16	7.6	Pass	12.8	Pass		3	0	Fail	70.2	Pass
freshman	History	1	18	185	85.7	12	overweight	4378	12	Good	7.2	15.6	Pass	255	8	Good	25.5	10	Excellent	13.2	Pass		4	0	Fail	70.8	Pass
freshman	History	1	19	182	70.2	15	normal weight	4524	12	Good	7	17	Good	265	9	Excellent	7.5	6.4	Pass	16	Good		2	0	Fail	75.4	Pass
freshman	History	1	18	180	68.3	15	normal weight	4011	11.1	Pass	7.3	15.6	Pass	235	7.2	Pass	9.2	6.6	Pass	14.8	Pass		3	0	Fail	70.3	Pass
freshman	History	1	18	171	44.6	12	underweight	3538	9.9	Pass	7.2	15.6	Pass	210	6	Pass	5	6	Pass	13.2	Pass		3	0	Fail	62.7	Pass
freshman	History	1	19	169	49	12	underweight	4456	12	Good	7.9	14.4	Pass	215	6.2	Pass	21.5	9	Excellent	14	Pass		5	1	Fail	68.6	Pass
freshman	History	1	19	166.5	60	15	normal weight	3862	10.8	Pass	7.6	14.8	Pass	235	7.2	Pass	12.5	7.2	Pass	14.4	Pass		2	0	Fail	69.4	Pass
freshman	History	1	18	169	56	15	normal weight	4169	11.4	Pass	7.7	14.8	Pass	200	4	Fail	18.5	8	Good	12.8	Pass		8	4	Fail	70	Pass
freshman	History	1	19	170	63.7	15	normal weight	4511	12	Good	7.2	15.6	Pass	250	8	Good	18	8	Good	12	Pass		5	1	Fail	71.6	Pass
freshman	History	1	20	174	68	15	normal weight	4666	12.8	Good	7.9	14.4	Pass	250	8	Good	12	7	Pass	14.8	Pass		5	1	Fail	73	Pass
freshman	History	1	18	176	55	12	underweight	3057	7.5	Fail	6.7	20	Excellent	242	7.6	Pass	13	7.2	Pass	18	Excellent		0	0	Fail	72.3	Pass
freshman	History	1	19	170	56	15	normal weight	6615	15	Excellent	7.8	14.4	Pass	215	6.2	Pass	24	9.5	Excellent	12.8	Pass		0	0	Fail	72.9	Pass
freshman	History	1	19	174	60	15	normal weight	4304	12	Good	6.3	20	Excellent	246	7.8	Pass	12	7	Pass	19	Excellent		12	6.8	Pass	87.6	Good
freshman	History	1	17	174	74	12	overweight	3223	9.3	Pass	7.4	15.2	Pass	230	7	Pass	3	5	Fail	14.8	Pass		2	0	Fail	63.3	Pass
freshman	History	1	18	171	51	12	underweight	4702	12.8	Good	7.8	14.4	Pass	210	6	Pass	21	8.5	Good	16	Good		6	2	Fail	71.7	Pass
freshman	History	1	20	170	74	12	overweight	5480	15	Excellent	8.2	13.6	Pass	210	6	Pass	24	9.5	Excellent	8	Fail		0	0	Fail	64.1	Pass
freshman	History	1	20	174	60	15	normal weight	5177	15	Excellent	6.9	18	Excellent	255	8	Good	13	7.2	Pass	15.2	Pass		5	1	Fail	79.4	Pass
freshman	History	1	19	172	78	12	overweight	4493	12	Good	7.3	15.6	Pass	250	8	Good	18	8	Good	14.4	Pass		8	4	Fail	74	Pass
freshman	History	1	17	173	58	15	normal weight	3948	11.1	Pass	7.6	14.8	Pass	230	7	Pass	11	7	Pass	15.6	Pass		5	1	Fail	71.5	Pass
freshman	History	1	18	174	69	15	normal weight	3923	10.8	Pass	7.8	14.4	Pass	200	4	Fail	3	5	Fail	10	Fail		0	0	Fail	59.2	Fail
freshman	History	1	20	172	54	15	normal weight	4109	11.4	Pass	7.4	15.2	Pass	235	7.2	Pass	17	7.8	Pass	15.6	Pass		10	6	Pass	78.2	Pass
freshman	History	1	18	170	56	15	normal weight	4954	14.3	Excellent	7.3	15.6	Pass	246	7.8	Pass	21	8.5	Good	15.2	Pass		10	6	Pass	82.4	Good
freshman	History	1	18	174	56	15	normal weight	5186	15	Excellent	6.8	19	Excellent	262	8.5	Good	18	8	Good	16	Good		13	7.2	Pass	88.7	Good
freshman	History	1	20	173	63	15	normal weight	4065	11.4	Pass	7.1	16	Good	210	6	Pass	17	7.8	Pass	14.8	Pass		7	3	Fail	74	Pass
freshman	History	1	19	176	56	15	normal weight	3972	11.1	Pass	7	17	Good	215	6.2	Pass	4	6	Pass	12.8	Pass		0	0	Fail	68.1	Pass
freshman	History	1	20	174	55	15	normal weight	3551	9.9	Pass	7.1	16	Good	210	6	Pass	20	8.5	Good	13.6	Pass		1	0	Fail	69	Pass
freshman	History	1	19	170	58	15	normal weight	4370	12	Good	6.6	20	Excellent	240	7.6	Pass	15	7.6	Pass	16	Good		8	4	Fail	82.2	Good
freshman	History	1	18	172	65	15	normal weight	4711	12.8	Good	7.1	16	Good	210	6	Pass	19	8	Good	15.6	Pass		10	6	Pass	79.4	Pass
freshman	History	1	18	176	70	15	normal weight	4548	12	Good	8.7	12.8	Pass	232	7.2	Pass	8	6.6	Pass	14.4	Pass		10	6	Pass	74	Pass
freshman	History	1	19	170	60	15	normal weight	3824	10.8	Pass	6.8	19	Excellent	248	8	Good	18	8	Good	16	Good		15	8	Good	84.8	Good
freshman	History	1	19	174	74	12	overweight	5382	15	Excellent	6.8	19	Excellent	238	7.4	Pass	22	9	Excellent	14.8	Pass		0	0	Fail	77.2	Pass
freshman	History	1	19	176	85	12	overweight	5208	15	Excellent	6.8	19	Excellent	250	8	Good	17	7.8	Pass	14.8	Pass		2	0	Fail	76.6	Pass
freshman	Art	1	18	174	75	12	overweight	4627	12.8	Good	9.1	12	Pass	213	6.2	Pass	10.4	6.8	Pass	12.4	Pass		1	0	Fail	62.2	Pass
freshman	Art	1	18	172.5	64.5	15	normal weight	3096	7.5	Fail	8.5	13.2	Pass	252	8	Good	13.4	7.2	Pass	12.4	Pass		4	0	Fail	63.3	Pass
freshman	Art	1	18	175	49	12	underweight	3176	9	Pass	8.1	14	Pass	245	7.8	Pass	11.6	7	Pass	13.2	Pass		6	2	Fail	65	Pass
freshman	Art	1	18	174	70	15	normal weight	3929	10.8	Pass	8.6	12.8	Pass	241	7.6	Pass	8.6	6.6	Pass	12	Pass		1	0	Fail	64.8	Pass
freshman	Art	1	18	176	67	15	normal weight	4571	12.8	Good	8.3	13.6	Pass	248	8	Good	5.3	6.2	Pass	12.8	Pass		5	1	Fail	69.4	Pass
freshman	Art	1	18	170	57.6	15	normal weight	3547	9.9	Pass	8.8	12.4	Pass	236	7.4	Pass	12.9	7.2	Pass	10	Fail		2	0	Fail	61.9	Pass
freshman	Art	1	18	163	67	12	overweight	3214	9	Pass	8.5	13.2	Pass	210	6	Pass	6.8	6.4	Pass	10	Fail		3	0	Fail	56.6	Fail
freshman	Art	1	19	174	57.4	15	normal weight	3672	10.2	Pass	8.4	13.2	Pass	210	6	Pass	10.3	6.8	Pass	13.2	Pass		1	0	Fail	64.4	Pass
freshman	Art	1	19	182	70	15	normal weight	3892	10.8	Pass	8.1	14	Pass	221	6.6	Pass	14.4	7.4	Pass	10	Fail		1	0	Fail	63.8	Pass
freshman	Art	1	18	168	58.8	15	normal weight	3590	10.2	Pass	8.5	13.2	Pass	215	6.2	Pass	11.9	7	Pass	12	Pass		3	0	Fail	63.6	Pass
freshman	Art	1	19	169	48	12	underweight	3245	9.3	Pass	8.5	13.2	Pass	231	7	Pass	14.1	7.4	Pass	12.8	Pass		2	0	Fail	61.7	Pass
freshman	Art	1	19	177	57	15	normal weight	3948	11.1	Pass	8.1	14	Pass	235	7.2	Pass	10.9	7	Pass	12.8	Pass		5	1	Fail	68.1	Pass
freshman	Art	1	19	178	63	15	normal weight	4071	11.4	Pass	8.9	12.4	Pass	232	7.2	Pass	14.7	7.4	Pass	14.8	Pass		5	1	Fail	69.2	Pass
freshman	Art	1	18	173	58	15	normal weight	3823	10.8	Pass	8.3	13.6	Pass	248	8	Good	19	8	Good	14.4	Pass		1	0	Fail	69.8	Pass
freshman	Art	1	20	175	54	12	underweight	3142	9	Pass	7.7	14.8	Pass	246	7.8	Pass	23.5	9.5	Excellent	14	Pass		4	0	Fail	67.1	Pass
freshman	Art	1	19	170	50	12	underweight	3475	9.9	Pass	7.9	14.4	Pass	245	7.8	Pass	7.9	6.6	Pass	12.8	Pass		5	1	Fail	64.5	Pass
freshman	Art	1	18	178	74	15	normal weight	3445	9.6	Pass	8.2	13.6	Pass	244	7.8	Pass	6.3	6.2	Pass	12.4	Pass		1	0	Fail	64.6	Pass
freshman	Art	1	18	172	56	15	normal weight	3127	9	Pass	8.4	13.2	Pass	231	7	Pass	10	6.8	Pass	12	Pass		4	0	Fail	63	Pass
freshman	Art	1	19	168	62	15	normal weight	3577	9.9	Pass	8.1	14	Pass	213	6.2	Pass	12.1	7.2	Pass	14	Pass		10	6	Pass	72.3	Pass
freshman	Art	1	20	170	63	15	normal weight	4219	11.7	Pass	8.4	13.2	Pass	245	7.8	Pass	17.8	8	Good	14	Pass		5	1	Fail	70.7	Pass
freshman	Art	1	18	173	55	15	normal weight	3786	10.5	Pass	8.1	14	Pass	230	7	Pass	3.6	5	Fail	17	Good		2	0	Fail	68.5	Pass
freshman	Art	1	18	168	60	15	normal weight	4107	11.4	Pass	8	14	Pass	243	7.6	Pass	17.9	8	Good	12.4	Pass		4	0	Fail	68.4	Pass
freshman	Art	1	18	169	64	15	normal weight	3693	10.2	Pass	8.1	14	Pass	221	6.6	Pass	16.7	7.8	Pass	13.6	Pass		1	0	Fail	67.2	Pass
freshman	Art	1	19	175	52	12	underweight	3108	9	Pass	8.1	14	Pass	210	6	Pass	9.2	6.6	Pass	15.2	Pass		5	1	Fail	63.8	Pass
freshman	Art	1	18	169	73	12	overweight	3407	9.6	Pass	8.1	14	Pass	231	7	Pass	8.6	6.6	Pass	10	Fail		1	0	Fail	59.2	Fail
freshman	Art	1	18	175	55.5	15	normal weight	3261	9.3	Pass	8.1	14	Pass	232	7.2	Pass	3.6	5	Fail	12.8	Pass		1	0	Fail	63.3	Pass
freshman	Art	1	19	171	75	12	overweight	3394	9.6	Pass	8.4	13.2	Pass	228	7	Pass	18.3	8	Good	12	Pass		1	0	Fail	61.8	Pass
freshman	Art	1	18	182	62	15	normal weight	3891	10.8	Pass	7.8	14.4	Pass	241	7.6	Pass	3.6	5	Fail	13.6	Pass		3	0	Fail	66.4	Pass
freshman	Art	1	19	173	70	15	normal weight	3452	9.6	Pass	8.8	12.4	Pass	236	7.4	Pass	14.5	7.4	Pass	12	Pass		1	0	Fail	63.8	Pass
freshman	Art	1	18	175	60	15	normal weight	3901	10.8	Pass	8.1	14	Pass	234	7.2	Pass	8.7	6.6	Pass	12	Pass		1	0	Fail	65.6	Pass
freshman	Art	1	19	160	55	15	normal weight	3317	9.3	Pass	8.8	12.4	Pass	228	7	Pass	5.3	6.2	Pass	12.4	Pass		3	0	Fail	62.3	Pass
freshman	Art	1	18	175	64	15	normal weight	4399	12	Good	9.1	12	Pass	230	7	Pass	3.6	5	Fail	12	Pass		1	0	Fail	63	Pass
freshman	Art	1	19	180	79	12	overweight	4207	11.7	Pass	8.8	12.4	Pass	221	6.6	Pass	14.2	7.4	Pass	12	Pass		1	0	Fail	62.1	Pass
freshman	Art	1	19	168	53	15	normal weight	3155	9	Pass	9	12	Pass	233	7.2	Pass	18.4	8	Good	12	Pass		6	2	Fail	65.2	Pass
freshman	Art	1	19	178	77	12	overweight	3663	10.2	Pass	9.1	12	Pass	210	6	Pass	7.5	6.4	Pass	12.8	Pass		2	0	Fail	59.4	Fail
freshman	Art	1	19	178	57	15	normal weight	4405	12	Good	8.7	12.8	Pass	226	6.8	Pass	3.6	5	Fail	12.8	Pass		14	7.6	Pass	72	Pass
freshman	Art	1	19	165	60	15	normal weight	3472	9.9	Pass	8.2	13.6	Pass	227	6.8	Pass	7.5	6.4	Pass	13.6	Pass		6	2	Fail	67.3	Pass
freshman	Art	1	22	167	54	15	normal weight	3474	9.9	Pass	8.7	12.8	Pass	210	6	Pass	10.5	6.8	Pass	13.6	Pass		12	6.8	Pass	70.9	Pass
freshman	Art	1	18	157	42	12	underweight	3729	10.5	Pass	8.7	12.8	Pass	226	6.8	Pass	13.6	7.4	Pass	13.6	Pass		10	6	Pass	69.1	Pass
freshman	Art	1	19	175	62	15	normal weight	4092	11.4	Pass	8	14	Pass	251	8	Good	15.2	7.6	Pass	15.2	Pass		8	4	Fail	75.2	Pass
freshman	Art	1	19	167	55	15	normal weight	3109	9	Pass	8	14	Pass	238	7.4	Pass	22.8	9	Excellent	14.8	Pass		10	6	Pass	75.2	Pass
freshman	Art	1	20	160	54	15	normal weight	3150	9	Pass	7.5	15.2	Pass	265	9	Excellent	13.6	7.4	Pass	15.2	Pass		15	8	Good	78.8	Pass
freshman	Art	1	18	178	63	15	normal weight	3995	11.1	Pass	8.5	13.2	Pass	232	7.2	Pass	14.1	7.4	Pass	13.6	Pass		1	0	Fail	67.5	Pass
freshman	Art	1	18	174	55	15	normal weight	3581	10.2	Pass	8.6	12.8	Pass	221	6.6	Pass	20.6	8.5	Good	12.4	Pass		6	2	Fail	67.5	Pass
freshman	Art	1	18	174	72	15	normal weight	3335	9.3	Pass	8.6	12.8	Pass	221	6.6	Pass	13.6	7.4	Pass	14.4	Pass		4	0	Fail	65.5	Pass
freshman	Art	1	18	177	77	12	overweight	3995	11.1	Pass	9.1	12	Pass	226	6.8	Pass	9.8	6.8	Pass	10	Fail		1	0	Fail	58.7	Fail
freshman	Art	1	20	180	62	15	normal weight	3925	10.8	Pass	8	14	Pass	231	7	Pass	6	6.2	Pass	12.4	Pass		0	0	Fail	65.4	Pass
freshman	Art	1	18	181	60	15	normal weight	3968	11.1	Pass	8.5	13.2	Pass	214	6.2	Pass	8	6.6	Pass	12	Pass		0	0	Fail	64.1	Pass
freshman	Art	1	17	172	60	15	normal weight	4150	11.4	Pass	7.2	15.6	Pass	235	7.2	Pass	19	8	Good	13.6	Pass		5	1	Fail	71.8	Pass
freshman	Art	1	18	165	58	15	normal weight	3858	10.8	Pass	7.8	14.4	Pass	223	6.6	Pass	18	8	Good	12.8	Pass		1	0	Fail	67.6	Pass
freshman	Art	1	19	174	67	15	normal weight	3616	10.2	Pass	8	14	Pass	213	6.2	Pass	5	6	Pass	12	Pass		0	0	Fail	63.4	Pass
freshman	Art	1	18	179	65	15	normal weight	5800	15	Excellent	7.7	14.8	Pass	231	7	Pass	6	6.2	Pass	14	Pass		2	0	Fail	72	Pass
freshman	Art	1	20	172	58	15	normal weight	3438	9.6	Pass	6.8	19	Excellent	243	7.6	Pass	8	6.6	Pass	14.4	Pass		4	0	Fail	72.2	Pass
freshman	Art	1	19	170	70	12	overweight	3491	9.9	Pass	7.8	14.4	Pass	221	6.6	Pass	9	6.6	Pass	12	Pass		2	0	Fail	61.5	Pass
freshman	Art	1	18	176	65	15	normal weight	4085	11.4	Pass	7.2	15.6	Pass	240	7.6	Pass	16	7.6	Pass	14.4	Pass		6	2	Fail	73.6	Pass
freshman	Art	1	18	176	71	15	normal weight	3949	11.1	Pass	7.7	14.8	Pass	208	6	Pass	15	7.6	Pass	16	Good		0	0	Fail	70.5	Pass
freshman	Art	1	19	165	55	15	normal weight	3494	9.9	Pass	7.9	14.4	Pass	211	6	Pass	16	7.6	Pass	10	Fail		0	0	Fail	62.9	Pass
freshman	Art	1	19	170	50	12	underweight	4580	12.8	Good	7.5	15.2	Pass	258	8.5	Good	15	7.6	Pass	12.4	Pass		3	0	Fail	68.5	Pass
freshman	Art	1	19	175	62	15	normal weight	3931	10.8	Pass	7.7	14.8	Pass	208	6	Pass	7	6.4	Pass	12	Pass		0	0	Fail	65	Pass
freshman	Art	1	19	168	52	15	normal weight	4110	11.4	Pass	7.3	15.6	Pass	257	8.5	Good	14	7.4	Pass	14.8	Pass		10	6	Pass	78.7	Pass
freshman	Art	1	18	176	67	15	normal weight	3983	11.1	Pass	7.5	15.2	Pass	230	7	Pass	21	8.5	Good	14.8	Pass		9	5	Fail	76.6	Pass
freshman	Art	1	19	164	58	15	normal weight	3948	11.1	Pass	7.7	14.8	Pass	220	6.6	Pass	11	7	Pass	14	Pass		2	0	Fail	68.5	Pass
freshman	Art	1	18	181	68	15	normal weight	5193	15	Excellent	7.7	14.8	Pass	235	7.2	Pass	9	6.6	Pass	14	Pass		0	0	Fail	72.6	Pass
freshman	Art	1	18	171	78	12	overweight	4468	12	Good	8.1	14	Pass	210	6	Pass	7	6.4	Pass	14.4	Pass		2	0	Fail	64.8	Pass
freshman	Art	1	19	165	58	15	normal weight	4468	12	Good	7.9	14.4	Pass	210	6	Pass	11	7	Pass	13.2	Pass		4	0	Fail	67.6	Pass
freshman	Art	1	19	172	52	12	underweight	4023	11.1	Pass	7.4	15.2	Pass	228	7	Pass	15	7.6	Pass	14.8	Pass		6	2	Fail	69.7	Pass
freshman	Art	1	18	168	60	15	normal weight	5438	15	Excellent	7.5	15.2	Pass	240	7.6	Pass	20	8.5	Good	14	Pass		5	1	Fail	76.3	Pass
freshman	Art	1	19	179	62	15	normal weight	4411	12	Good	7.2	15.6	Pass	211	6	Pass	7	6.4	Pass	10	Fail		1	0	Fail	65	Pass
freshman	Art	1	17	178	65	15	normal weight	5078	15	Excellent	7.5	15.2	Pass	235	7.2	Pass	9	6.6	Pass	13.6	Pass		0	0	Fail	72.6	Pass
freshman	Art	1	20	179	66	15	normal weight	5644	15	Excellent	6.8	19	Excellent	259	8.5	Good	16	7.6	Pass	14.8	Pass		0	0	Fail	79.9	Pass
freshman	Art	1	18	166	72	12	overweight	4461	12	Good	7.2	15.6	Pass	236	7.4	Pass	7	6.4	Pass	12	Pass		2	0	Fail	65.4	Pass
freshman	Art	1	18	162	54	15	normal weight	4092	11.4	Pass	7	17	Good	252	8	Good	27	10	Excellent	17	Good		12	6.8	Pass	85.2	Good
freshman	Art	1	18	166	52	15	normal weight	4404	12	Good	7.5	15.2	Pass	213	6.2	Pass	14	7.4	Pass	14	Pass		3	0	Fail	69.8	Pass
freshman	Art	1	21	178	71	15	normal weight	5020	14.3	Excellent	7.5	15.2	Pass	244	7.8	Pass	11	7	Pass	14	Pass		0	0	Fail	73.3	Pass
freshman	Art	1	18	168	53	15	normal weight	3851	10.8	Pass	7.4	15.2	Pass	260	8.5	Good	16	7.6	Pass	13.6	Pass		8	4	Fail	74.7	Pass
freshman	Art	1	19	182	68	15	normal weight	4716	12.8	Good	7.2	15.6	Pass	230	7	Pass	19	8	Good	15.2	Pass		1	0	Fail	73.6	Pass
freshman	Art	1	17	168	55	15	normal weight	4045	11.1	Pass	7.2	15.6	Pass	227	6.8	Pass	13	7.2	Pass	14	Pass		4	0	Fail	69.7	Pass
freshman	Art	1	20	179	75	15	normal weight	4404	12	Good	7.8	14.4	Pass	209	6	Pass	11	7	Pass	12	Pass		0	0	Fail	66.4	Pass
freshman	Art	1	19	175	76	12	overweight	3822	10.8	Pass	7.7	14.8	Pass	228	7	Pass	18	8	Good	12.8	Pass		0	0	Fail	65.4	Pass
freshman	Art	1	19	166	60	15	normal weight	4274	11.7	Pass	7.7	14.8	Pass	214	6.2	Pass	11	7	Pass	12.8	Pass		2	0	Fail	67.5	Pass
freshman	Art	1	19	172	55	15	normal weight	5230	15	Excellent	7.7	14.8	Pass	244	7.8	Pass	7	6.4	Pass	16	Good		8	4	Fail	79	Pass
freshman	Art	1	18	179	68	15	normal weight	4244	11.7	Pass	7.2	15.6	Pass	252	8	Good	11	7	Pass	16	Good		10	6	Pass	79.3	Pass
freshman	Art	1	18	164	48	12	underweight	3981	11.1	Pass	8.1	14	Pass	220	6.6	Pass	16	7.6	Pass	13.6	Pass		4	0	Fail	64.9	Pass
freshman	Art	1	18	177	56	15	normal weight	5179	15	Excellent	6.8	19	Excellent	210	6	Pass	7	6.4	Pass	15.6	Pass		4	0	Fail	77	Pass
freshman	Art	1	19	172	55	15	normal weight	4230	11.7	Pass	7.3	15.6	Pass	213	6.2	Pass	14	7.4	Pass	14	Pass		1	0	Fail	69.9	Pass
freshman	Art	1	18	176	61	15	normal weight	4446	12	Good	8.3	13.6	Pass	210	6	Pass	4	6	Pass	15.2	Pass		1	0	Fail	67.8	Pass
freshman	Art	1	20	175	56	15	normal weight	4826	13.5	Excellent	6.9	18	Excellent	235	7.2	Pass	21	8.5	Good	15.2	Pass		5	1	Fail	78.4	Pass
freshman	Art	1	19	173	68	15	normal weight	4934	14.3	Excellent	7.3	15.6	Pass	219	6.4	Pass	4	6	Pass	15.6	Pass		3	0	Fail	72.9	Pass
freshman	Art	1	19	178	73	15	normal weight	5233	15	Excellent	7.3	15.6	Pass	216	6.4	Pass	8	6.6	Pass	16	Good		5	1	Fail	75.6	Pass
freshman	Art	1	18	171	53	15	normal weight	3722	10.5	Pass	7.4	15.2	Pass	235	7.2	Pass	4	6	Pass	12	Pass		1	0	Fail	65.9	Pass
freshman	Art	1	19	167	65	15	normal weight	4873	13.5	Excellent	7.3	15.6	Pass	210	6	Pass	6	6.2	Pass	15.2	Pass		0	0	Fail	71.5	Pass
freshman	Art	1	18	177	68	15	normal weight	5144	15	Excellent	7.1	16	Good	220	6.6	Pass	4	6	Pass	10	Fail		0	0	Fail	68.6	Pass
freshman	Music	1	18	172	58	15	normal weight	5749	15	Excellent	6.9	18	Excellent	220	6.6	Pass	18	8	Good	12	Pass		0	0	Fail	74.6	Pass
freshman	Music	1	17	168	56	15	normal weight	3601	10.2	Pass	6	20	Excellent	220	6.6	Pass	20	8.5	Good	16	Good		10	6	Pass	82.3	Good
freshman	Music	1	20	166	65	15	normal weight	6022	15	Excellent	6.1	20	Excellent	250	8	Good	23	9	Excellent	15.2	Pass		9	5	Fail	87.2	Good
freshman	Music	1	18	185	66	15	normal weight	5944	15	Excellent	6.5	20	Excellent	220	6.6	Pass	9	6.6	Pass	15.2	Pass		0	0	Fail	78.4	Pass
freshman	Music	1	19	160	50	15	normal weight	4479	12	Good	6.4	20	Excellent	230	7	Pass	7	6.4	Pass	17	Good		15	8	Good	85.4	Good
freshman	Music	1	17	174	64	15	normal weight	5151	15	Excellent	6.6	20	Excellent	255	8	Good	15	7.6	Pass	14	Pass		3	0	Fail	79.6	Pass
freshman	Music	1	18	171	62	15	normal weight	4211	11.7	Pass	6.2	20	Excellent	235	7.2	Pass	9	6.6	Pass	12.8	Pass		2	0	Fail	73.3	Pass
freshman	Music	1	18	170	53	15	normal weight	5451	15	Excellent	7.4	15.2	Pass	215	6.2	Pass	8	6.6	Pass	8	Fail		3	0	Fail	66	Pass
freshman	Music	1	18	176	65	15	normal weight	5306	15	Excellent	7.1	16	Good	230	7	Pass	17	7.8	Pass	12	Pass		0	0	Fail	72.8	Pass
freshman	Music	1	18	180	72	15	normal weight	5451	15	Excellent	6.9	18	Excellent	200	4	Fail	10	6.8	Pass	12	Pass		0	0	Fail	70.8	Pass
freshman	Music	1	19	173	67	15	normal weight	5482	15	Excellent	7.1	16	Good	230	7	Pass	9	6.6	Pass	12	Pass		3	0	Fail	71.6	Pass
freshman	Music	1	18	169	65	15	normal weight	4485	12	Good	6.3	20	Excellent	205	5	Fail	20	8.5	Good	12.4	Pass		2	0	Fail	72.9	Pass
freshman	Music	1	19	165	53	15	normal weight	5384	15	Excellent	6.9	18	Excellent	210	6	Pass	8	6.6	Pass	13.2	Pass		2	0	Fail	73.8	Pass
freshman	Music	1	18	173	70	15	normal weight	4919	13.5	Excellent	6.7	20	Excellent	220	6.6	Pass	14	7.4	Pass	14.4	Pass		2	0	Fail	76.9	Pass
freshman	Music	1	19	164	56	15	normal weight	4168	11.4	Pass	6.6	20	Excellent	225	6.8	Pass	19	8	Good	14	Pass		4	0	Fail	75.2	Pass
freshman	Music	1	19	161	53	15	normal weight	4783	12.8	Good	6.3	20	Excellent	235	7.2	Pass	12	7	Pass	14.4	Pass		10	6	Pass	82.4	Good
freshman	Music	1	18	178	58	15	normal weight	4726	12.8	Good	6.6	20	Excellent	230	7	Pass	5.5	6.2	Pass	15.6	Pass		6	2	Fail	78.6	Pass
freshman	Music	1	19	178	64	15	normal weight	5168	15	Excellent	6.8	19	Excellent	230	7	Pass	24	9.5	Excellent	12.4	Pass		8	4	Fail	81.9	Good
freshman	Music	1	19	165	56	15	normal weight	4013	11.1	Pass	7	17	Good	240	7.6	Pass	10	6.8	Pass	14.4	Pass		1	0	Fail	71.9	Pass
freshman	Music	1	18	169	59	15	normal weight	4931	14.3	Excellent	6.6	20	Excellent	230	7	Pass	16	7.6	Pass	12.4	Pass		0	0	Fail	76.3	Pass
freshman	Music	1	19	174	56	15	normal weight	4052	11.1	Pass	6.3	20	Excellent	240	7.6	Pass	9	6.6	Pass	14.4	Pass		8	4	Fail	78.7	Pass
freshman	Music	1	18	168	55	15	normal weight	4786	12.8	Good	7	17	Good	210	6	Pass	10	6.8	Pass	10	Fail		0	0	Fail	67.6	Pass
freshman	Music	1	18	165	50	15	normal weight	4560	12.8	Good	7.4	15.2	Pass	210	6	Pass	13	7.2	Pass	13.6	Pass		2	0	Fail	69.8	Pass
freshman	Music	1	18	176	62	15	normal weight	5208	15	Excellent	6.4	20	Excellent	280	10	Excellent	16.5	7.8	Pass	17	Good		3	0	Fail	84.8	Good
freshman	Music	1	19	184	86	12	overweight	5739	15	Excellent	7.1	16	Good	210	6	Pass	19	8	Good	10	Fail		1	0	Fail	67	Pass
freshman	Music	1	19	171	54	15	normal weight	3798	10.5	Pass	6.6	20	Excellent	240	7.6	Pass	17	7.8	Pass	14	Pass		2	0	Fail	74.9	Pass
freshman	Music	1	18	179	65	15	normal weight	4629	12.8	Good	6.8	19	Excellent	210	6	Pass	17	7.8	Pass	10	Fail		3	0	Fail	70.6	Pass
freshman	Music	1	19	174	51	12	underweight	4845	13.5	Excellent	6.8	19	Excellent	230	7	Pass	30	10	Excellent	12.4	Pass		2	0	Fail	73.9	Pass
freshman	Music	1	19	170	53	15	normal weight	4214	11.7	Pass	7.2	15.6	Pass	240	7.6	Pass	28	10	Excellent	15.2	Pass		4	0	Fail	75.1	Pass
freshman	Music	1	19	175	62	15	normal weight	4835	13.5	Excellent	6.4	20	Excellent	240	7.6	Pass	20	8.5	Good	16	Good		5	1	Fail	81.6	Good
freshman	Music	1	19	170	60	15	normal weight	4349	12	Good	6.6	20	Excellent	230	7	Pass	30	10	Excellent	17	Good		10	6	Pass	87	Good
freshman	Music	1	20	175	56	15	normal weight	4599	12.8	Good	7.4	15.2	Pass	225	6.8	Pass	31	10	Excellent	12.8	Pass		5	1	Fail	73.6	Pass
freshman	Music	1	22	168	56	15	normal weight	5119	15	Excellent	6.1	20	Excellent	240	7.6	Pass	28	10	Excellent	17	Good		18	9.5	Excellent	94.1	Excellent
freshman	Music	1	19	175	65	15	normal weight	5479	15	Excellent	7.4	15.2	Pass	230	7	Pass	35	10	Excellent	14.4	Pass		2	0	Fail	76.6	Pass
freshman	Music	1	18	177	65	15	normal weight	4838	13.5	Excellent	6.6	20	Excellent	210	6	Pass	28	10	Excellent	15.2	Pass		1	0	Fail	79.7	Pass
freshman	Music	1	19	178	63	15	normal weight	4415	12	Good	6	20	Excellent	210	6	Pass	25	10	Excellent	15.2	Pass		2	0	Fail	78.2	Pass
freshman	Music	1	18	186	65	15	normal weight	4795	12.8	Good	6.7	20	Excellent	250	8	Good	27	10	Excellent	15.2	Pass		1	0	Fail	81	Good
freshman	Education	1	20	166	55	15	normal weight	3818	10.5	Pass	6.9	18	Excellent	205	5	Fail	15	7.6	Pass	14.8	Pass		12	6.8	Pass	77.7	Pass
freshman	Education	1	19	177	60	15	normal weight	5186	15	Excellent	6.3	20	Excellent	210	6	Pass	7	6.4	Pass	16	Good		2	0	Fail	78.4	Pass
freshman	Education	1	18	172	60	15	normal weight	5620	15	Excellent	7.3	15.6	Pass	220	6.6	Pass	14	7.4	Pass	16	Good		6	2	Fail	77.6	Pass
freshman	Education	1	19	168	59	15	normal weight	3246	9.3	Pass	7	17	Good	210	6	Pass	12	7	Pass	12	Pass		0	0	Fail	66.3	Pass
freshman	Education	1	19	173	79	12	overweight	5400	15	Excellent	6.8	19	Excellent	220	6.6	Pass	9	6.6	Pass	14.8	Pass		0	0	Fail	74	Pass
freshman	Education	1	18	171	75	12	overweight	4900	13.5	Excellent	6.9	18	Excellent	200	4	Fail	7	6.4	Pass	10	Fail		0	0	Fail	63.9	Pass
freshman	Education	1	17	160	52	15	normal weight	3412	9.6	Pass	7.4	15.2	Pass	210	6	Pass	19	8	Good	12.4	Pass		10	6	Pass	72.2	Pass
freshman	Education	1	20	172	60	15	normal weight	5932	15	Excellent	6.5	20	Excellent	230	7	Pass	15	7.6	Pass	17	Good		15	8	Good	89.6	Good
freshman	Education	1	19	173	59	15	normal weight	4378	12	Good	6.2	20	Excellent	230	7	Pass	5	6	Pass	14.8	Pass		3	0	Fail	74.8	Pass
freshman	Education	1	21	173	55	15	normal weight	4951	14.3	Excellent	7	17	Good	230	7	Pass	8	6.6	Pass	12.4	Pass		3	0	Fail	72.3	Pass
freshman	Education	1	19	173	61	15	normal weight	4853	13.5	Excellent	6.8	19	Excellent	240	7.6	Pass	23	9	Excellent	12.8	Pass		15	8	Good	84.9	Good
freshman	Education	1	19	175	60	15	normal weight	5399	15	Excellent	6.6	20	Excellent	230	7	Pass	21	8.5	Good	17	Good		19	10	Excellent	92.5	Excellent
freshman	Education	1	19	170	53.5	15	normal weight	4967	14.3	Excellent	6.8	19	Excellent	240	7.6	Pass	20	8.5	Good	14.4	Pass		15	8	Good	86.8	Good
freshman	Education	1	17	175	65	15	normal weight	4857	13.5	Excellent	7	17	Good	220	6.6	Pass	27	10	Excellent	14.8	Pass		12	6.8	Pass	83.7	Good
freshman	Education	1	19	175	75	12	overweight	6400	15	Excellent	7.4	15.2	Pass	220	6.6	Pass	8	6.6	Pass	12	Pass		1	0	Fail	67.4	Pass
freshman	Biology	1	18	168	52	15	normal weight	4400	12	Good	7.6	14.8	Pass	234	7.2	Pass	18	8	Good	14	Pass		6	2	Fail	73	Pass
freshman	Biology	1	18	179	60	15	normal weight	4800	13.5	Excellent	7.5	15.2	Pass	253	8	Good	22	9	Excellent	16	Good		6	2	Fail	78.7	Pass
freshman	Biology	1	20	170	55	15	normal weight	5200	15	Excellent	7.6	14.8	Pass	253	8	Good	33	10	Excellent	15.6	Pass		1	0	Fail	78.4	Pass
freshman	Biology	1	18	181	75	15	normal weight	4500	12	Good	7.1	16	Good	220	6.6	Pass	20	8.5	Good	15.2	Pass		1	0	Fail	73.3	Pass
freshman	Biology	1	17	170	52	15	normal weight	4500	12	Good	7.7	14.8	Pass	225	6.8	Pass	26	10	Excellent	12.4	Pass		2	0	Fail	71	Pass
freshman	Biology	1	18	172	60	15	normal weight	4650	12.8	Good	7.1	16	Good	253	8	Good	25	10	Excellent	14.4	Pass		2	0	Fail	76.2	Pass
freshman	Biology	1	18	170	60	15	normal weight	4530	12	Good	7.4	15.2	Pass	243	7.6	Pass	25	10	Excellent	13.6	Pass		6	2	Fail	75.4	Pass
freshman	Biology	1	18	171	65	15	normal weight	4786	12.8	Good	6.9	18	Excellent	251	8	Good	25	10	Excellent	15.2	Pass		6	2	Fail	81	Good
freshman	Biology	1	18	182	75	15	normal weight	5210	15	Excellent	7.9	14.4	Pass	240	7.6	Pass	15	7.6	Pass	6	Fail		1	0	Fail	65.6	Pass
freshman	Biology	1	18	168	56	15	normal weight	4300	12	Good	7.4	15.2	Pass	252	8	Good	21	8.5	Good	16	Good		14	7.6	Pass	82.3	Good
freshman	Biology	1	18	172	81	12	overweight	4399	12	Good	8.1	14	Pass	225	6.8	Pass	18	8	Good	12.8	Pass		0	0	Fail	65.6	Pass
freshman	Biology	1	18	170	70	12	overweight	4452	12	Good	7.7	14.8	Pass	224	6.8	Pass	26	10	Excellent	14	Pass		1	0	Fail	69.6	Pass
freshman	Biology	1	19	175	65	15	normal weight	4666	12.8	Good	7.2	15.6	Pass	222	6.6	Pass	25	10	Excellent	15.6	Pass		5	1	Fail	76.6	Pass
freshman	Biology	1	19	176	56	15	normal weight	4463	12	Good	7.2	15.6	Pass	249	8	Good	26	10	Excellent	17	Good		6	2	Fail	79.6	Pass
freshman	Biology	1	18	174	69	15	normal weight	4856	13.5	Excellent	6.8	19	Excellent	210	6	Pass	13	7.2	Pass	12.8	Pass		1	0	Fail	73.5	Pass
freshman	Biology	1	18	171	61	15	normal weight	4419	12	Good	7	17	Good	225	6.8	Pass	15	7.6	Pass	14	Pass		1	0	Fail	72.4	Pass
freshman	Biology	1	19	178	62	15	normal weight	4798	12.8	Good	7.7	14.8	Pass	251	8	Good	9	6.6	Pass	14.8	Pass		1	0	Fail	72	Pass
freshman	Biology	1	18	173	60	15	normal weight	3979	11.1	Pass	7.9	14.4	Pass	222	6.6	Pass	6	6.2	Pass	14.4	Pass		4	0	Fail	67.7	Pass
freshman	Biology	1	18	174	73	12	overweight	5370	15	Excellent	7.3	15.6	Pass	228	7	Pass	19	8	Good	16	Good		5	1	Fail	74.6	Pass
freshman	Biology	1	20	167	62	15	normal weight	3586	10.2	Pass	7.8	14.4	Pass	212	6.2	Pass	16	7.6	Pass	14.4	Pass		5	1	Fail	68.8	Pass
freshman	Biology	1	18	161	50	15	normal weight	4548	12	Good	7.2	15.6	Pass	240	7.6	Pass	19	8	Good	14.8	Pass		10	6	Pass	79	Pass
freshman	Biology	1	18	171	57	15	normal weight	2889	6	Fail	7.7	14.8	Pass	222	6.6	Pass	3	5	Fail	12	Pass		2	0	Fail	59.4	Fail
freshman	Biology	1	18	164	65	12	overweight	3527	9.9	Pass	7	17	Good	216	6.4	Pass	4	6	Pass	12	Pass		2	0	Fail	63.3	Pass
freshman	Biology	1	17	184	77	15	normal weight	5849	15	Excellent	7	17	Good	238	7.4	Pass	14	7.4	Pass	15.6	Pass		1	0	Fail	77.4	Pass
freshman	Biology	1	19	166	72	12	overweight	2884	6	Fail	7.9	14.4	Pass	220	6.6	Pass	5	6	Pass	12	Pass		0	0	Fail	57	Fail
freshman	Biology	1	18	175	71	15	normal weight	4470	12	Good	7.5	15.2	Pass	250	8	Good	10	6.8	Pass	13.6	Pass		1	0	Fail	70.6	Pass
freshman	Biology	1	18	173	58	15	normal weight	5021	14.3	Excellent	8.3	13.6	Pass	220	6.6	Pass	17	7.8	Pass	13.6	Pass		3	0	Fail	70.9	Pass
freshman	Biology	1	18	177	60	15	normal weight	4516	12	Good	6.7	20	Excellent	255	8	Good	21	8.5	Good	18	Excellent		15	8	Good	89.5	Good
freshman	Biology	1	18	175	65	15	normal weight	4674	12.8	Good	7.7	14.8	Pass	230	7	Pass	23	9	Excellent	12.4	Pass		12	6.8	Pass	77.8	Pass
freshman	Biology	1	19	171	69	15	normal weight	4402	12	Good	7.6	14.8	Pass	230	7	Pass	27	10	Excellent	14.4	Pass		11	6.4	Pass	79.6	Pass
freshman	Biology	1	18	177	58	15	normal weight	3503	9.9	Pass	7.8	14.4	Pass	220	6.6	Pass	20	8.5	Good	12.4	Pass		11	6.4	Pass	73.2	Pass
freshman	Biology	1	18	171	62.5	15	normal weight	5087	15	Excellent	6.9	18	Excellent	230	7	Pass	26	10	Excellent	13.6	Pass		11	6.4	Pass	85	Good
freshman	Biology	1	21	170	55	15	normal weight	4512	12	Good	7.1	16	Good	260	8.5	Good	21	8.5	Good	14.4	Pass		13	7.2	Pass	81.6	Good
freshman	Biology	1	19	170	57	15	normal weight	4187	11.7	Pass	6.9	18	Excellent	255	8	Good	24	9.5	Excellent	12.4	Pass		14	7.6	Pass	82.2	Good
freshman	Biology	1	19	172	56	15	normal weight	3773	10.5	Pass	7.8	14.4	Pass	230	7	Pass	22	9	Excellent	10	Fail		10	6	Pass	71.9	Pass
freshman	Biology	1	19	176	59	15	normal weight	4012	11.1	Pass	7	17	Good	235	7.2	Pass	24	9.5	Excellent	15.2	Pass		10	6	Pass	81	Good
freshman	Biology	1	21	170	58	15	normal weight	3821	10.8	Pass	7.7	14.8	Pass	240	7.6	Pass	24.5	9.5	Excellent	15.6	Pass		11	6.4	Pass	79.7	Pass
freshman	Biology	1	19	173	66	15	normal weight	4044	11.1	Pass	7.5	15.2	Pass	210	6	Pass	20	8.5	Good	14	Pass		12	6.8	Pass	76.6	Pass
freshman	Biology	1	20	172	55	15	normal weight	4005	11.1	Pass	7.8	14.4	Pass	251	8	Good	24	9.5	Excellent	15.2	Pass		11	6.4	Pass	79.6	Pass
freshman	Biology	1	18	171	55	15	normal weight	4329	12	Good	8	14	Pass	220	6.6	Pass	14	7.4	Pass	14	Pass		10	6	Pass	75	Pass
freshman	Biology	1	19	181	79	12	overweight	5406	15	Excellent	7.7	14.8	Pass	240	7.6	Pass	24.1	9.5	Excellent	12	Pass		13	7.2	Pass	78.1	Pass
freshman	Biology	1	19	172	53	15	normal weight	4462	12	Good	7.4	15.2	Pass	240	7.6	Pass	23	9	Excellent	15.6	Pass		12	6.8	Pass	81.2	Good
freshman	Biology	1	17	168	53	15	normal weight	4030	11.1	Pass	8	14	Pass	253	8	Good	20	8.5	Good	14	Pass		10	6	Pass	76.6	Pass
freshman	Biology	1	18	177	55	12	underweight	5120	15	Excellent	7.6	14.8	Pass	240	7.6	Pass	7	6.4	Pass	12.4	Pass		4	0	Fail	68.2	Pass
freshman	Biology	1	19	170	65	15	normal weight	5059	15	Excellent	7.2	15.6	Pass	208	6	Pass	7	6.4	Pass	16	Good		1	0	Fail	74	Pass
freshman	Biology	1	19	176	69	15	normal weight	5427	15	Excellent	7.1	16	Good	242	7.6	Pass	4	6	Pass	13.6	Pass		2	0	Fail	73.2	Pass
freshman	Biology	1	19	169	55	15	normal weight	4997	14.3	Excellent	8.5	13.2	Pass	201	4	Fail	10	6.8	Pass	10	Fail		2	0	Fail	63.3	Pass
freshman	Biology	1	20	175	70	15	normal weight	5332	15	Excellent	7.8	14.4	Pass	218	6.4	Pass	11	7	Pass	12	Pass		3	0	Fail	69.8	Pass
freshman	Biology	1	19	168	51	15	normal weight	3997	11.1	Pass	7.1	16	Good	252	8	Good	11	7	Pass	14.4	Pass		9	5	Fail	76.5	Pass
freshman	Biology	1	21	179	65	15	normal weight	5304	15	Excellent	7.1	16	Good	243	7.6	Pass	11	7	Pass	14.4	Pass		1	0	Fail	75	Pass
freshman	Biology	1	18	176	60	15	normal weight	5014	14.3	Excellent	6.5	20	Excellent	258	8.5	Good	13	7.2	Pass	15.6	Pass		4	0	Fail	80.6	Good
freshman	Biology	1	20	160	56	15	normal weight	7032	15	Excellent	7.5	15.2	Pass	229	7	Pass	4	6	Pass	12.8	Pass		13	7.2	Pass	78.2	Pass
freshman	Biology	1	19	173	60	15	normal weight	4864	13.5	Excellent	7.4	15.2	Pass	240	7.6	Pass	3	5	Fail	14.8	Pass		4	0	Fail	71.1	Pass
freshman	Biology	1	18	165	63	15	normal weight	4784	12.8	Good	8.6	12.8	Pass	213	6.2	Pass	9	6.6	Pass	14	Pass		3	0	Fail	67.4	Pass
freshman	Biology	1	18	163	53	15	normal weight	4295	11.7	Pass	7.2	15.6	Pass	227	6.8	Pass	17	7.8	Pass	15.2	Pass		6	2	Fail	74.1	Pass
freshman	Biology	1	19	169	70	12	overweight	3910	10.8	Pass	7.6	14.8	Pass	220	6.6	Pass	8	6.6	Pass	14	Pass		1	0	Fail	64.8	Pass
freshman	Biology	1	17	175	72	15	normal weight	4100	11.4	Pass	7.4	15.2	Pass	230	7	Pass	8	6.6	Pass	16	Good		8	4	Fail	75.2	Pass
freshman	Biology	1	18	175	63	15	normal weight	3876	10.8	Pass	7.2	15.6	Pass	230	7	Pass	8	6.6	Pass	15.6	Pass		6	2	Fail	72.6	Pass
freshman	Biology	1	18	171	63	15	normal weight	3954	11.1	Pass	7.4	15.2	Pass	220	6.6	Pass	12	7	Pass	14.4	Pass		1	0	Fail	69.3	Pass
freshman	Biology	1	18	169	55	15	normal weight	3627	10.2	Pass	7.1	16	Good	220	6.6	Pass	4	6	Pass	16	Good		8	4	Fail	73.8	Pass
freshman	Biology	1	21	169	55	15	normal weight	3856	10.8	Pass	7.6	14.8	Pass	210	6	Pass	8	6.6	Pass	12	Pass		3	0	Fail	65.2	Pass
freshman	Biology	1	18	169	62	15	normal weight	4400	12	Good	7.6	14.8	Pass	210	6	Pass	8	6.6	Pass	17	Good		1	0	Fail	71.4	Pass
freshman	Biology	1	19	168	63	15	normal weight	4615	12.8	Good	7.6	14.8	Pass	220	6.6	Pass	5	6	Pass	16	Good		9	5	Fail	76.2	Pass
freshman	Biology	1	19	170	67	15	normal weight	4333	12	Good	7.7	14.8	Pass	210	6	Pass	8	6.6	Pass	14	Pass		1	0	Fail	68.4	Pass
freshman	Biology	1	19	173	55	15	normal weight	3488	9.9	Pass	7.3	15.6	Pass	250	8	Good	4	6	Pass	15.6	Pass		7	3	Fail	73.1	Pass
freshman	Biology	1	19	170	60	15	normal weight	4400	12	Good	6.8	19	Excellent	255	8	Good	14	7.4	Pass	12.8	Pass		4	0	Fail	74.2	Pass
freshman	Biology	1	21	158	54	15	normal weight	3300	9.3	Pass	7.3	15.6	Pass	220	6.6	Pass	10	6.8	Pass	12.8	Pass		5	1	Fail	67.1	Pass
freshman	Biology	1	18	175	62	15	normal weight	4172	11.4	Pass	7.9	14.4	Pass	230	7	Pass	3	5	Fail	12	Pass		1	0	Fail	64.8	Pass
freshman	Biology	1	18	177	57	15	normal weight	4760	12.8	Good	7.3	15.6	Pass	220	6.6	Pass	14	7.4	Pass	14.4	Pass		3	0	Fail	71.8	Pass
freshman	Biology	1	18	169	45	12	underweight	3000	7.5	Fail	7.7	14.8	Pass	210	6	Pass	3	5	Fail	12.4	Pass		2	0	Fail	57.7	Fail
freshman	Biology	1	20	169	58	15	normal weight	3650	10.2	Pass	7.6	14.8	Pass	230	7	Pass	3	5	Fail	14	Pass		1	0	Fail	66	Pass
freshman	Biology	1	18	168	54	15	normal weight	3420	9.6	Pass	7.4	15.2	Pass	210	6	Pass	11	7	Pass	13.6	Pass		0	0	Fail	66.4	Pass
freshman	Biology	1	20	169	56.5	15	normal weight	4440	12	Good	6.9	18	Excellent	225	6.8	Pass	4	6	Pass	17	Good		6	2	Fail	76.8	Pass
freshman	Biology	1	20	165	55	15	normal weight	4208	11.7	Pass	7.3	15.6	Pass	230	7	Pass	5	6	Pass	16	Good		20	11	Excellent	82.3	Good
freshman	Economics	1	19	175	62	15	normal weight	4226	11.7	Pass	7.1	16	Good	210	6	Pass	10	6.8	Pass	12	Pass		3	0	Fail	67.5	Pass
freshman	Economics	1	19	170	56	15	normal weight	3461	9.9	Pass	7.6	14.8	Pass	210	6	Pass	9	6.6	Pass	14.4	Pass		2	0	Fail	66.7	Pass
freshman	Economics	1	18	174	56	15	normal weight	3726	10.5	Pass	7.3	15.6	Pass	220	6.6	Pass	11	7	Pass	12.4	Pass		6	2	Fail	69.1	Pass
freshman	Economics	1	18	178	62	15	normal weight	4224	11.7	Pass	7.6	14.8	Pass	208	6	Pass	7.2	6.4	Pass	12.8	Pass		4	0	Fail	66.7	Pass
freshman	Economics	1	18	180	60	15	normal weight	5058	15	Excellent	7.6	14.8	Pass	225	6.8	Pass	10.4	6.8	Pass	14.8	Pass		10	6	Pass	79.2	Pass
freshman	Economics	1	18	168	60	15	normal weight	3224	9.3	Pass	7.4	15.2	Pass	210	6	Pass	17.5	7.8	Pass	14.4	Pass		10	6	Pass	73.7	Pass
freshman	Economics	1	20	178	55	12	underweight	5857	15	Excellent	7.7	14.8	Pass	245	7.8	Pass	11	7	Pass	14	Pass		7	3	Fail	73.6	Pass
freshman	Economics	1	18	180	57	12	underweight	4371	12	Good	6.7	20	Excellent	230	7	Pass	7.4	6.4	Pass	15.6	Pass		11	6.4	Pass	79.4	Pass
freshman	Economics	1	18	181	83	12	overweight	5882	15	Excellent	7	17	Good	228	7	Pass	19.9	8.5	Good	15.2	Pass		0	0	Fail	74.7	Pass
freshman	Economics	1	18	162	50	15	normal weight	3096	7.5	Fail	7.1	16	Good	213	6.2	Pass	5	6	Pass	12.8	Pass		12	6.8	Pass	70.3	Pass
freshman	Economics	1	20	170	60	15	normal weight	4954	14.3	Excellent	6.3	20	Excellent	240	7.6	Pass	16.1	7.6	Pass	14.4	Pass		14	7.6	Pass	86.5	Good
freshman	Economics	1	18	166	61	15	normal weight	4377	12	Good	7	17	Good	230	7	Pass	15.3	7.6	Pass	15.6	Pass		9	5	Fail	79.2	Pass
freshman	Economics	1	19	172	55	15	normal weight	4654	12.8	Good	7.1	16	Good	240	7.6	Pass	16.7	7.8	Pass	15.6	Pass		11	6.4	Pass	81.2	Good
freshman	Economics	1	20	170	57	15	normal weight	3272	9.3	Pass	6.4	20	Excellent	230	7	Pass	17.4	7.8	Pass	14	Pass		12	6.8	Pass	79.9	Pass
freshman	Economics	1	18	179	59	15	normal weight	6733	15	Excellent	7	17	Good	260	8.5	Good	25.7	10	Excellent	15.6	Pass		17	9	Excellent	90.1	Excellent
freshman	Economics	1	18	171	55	15	normal weight	4308	12	Good	7	17	Good	255	8	Good	14.5	7.4	Pass	14.8	Pass		17	9	Excellent	83.2	Good
freshman	Economics	1	18	174	57	15	normal weight	5361	15	Excellent	7	17	Good	230	7	Pass	19.4	8	Good	13.2	Pass		11	6.4	Pass	81.6	Good
freshman	Economics	1	18	174	58	15	normal weight	3874	10.8	Pass	6	20	Excellent	230	7	Pass	11.9	7	Pass	13.2	Pass		11	6.4	Pass	79.4	Pass
freshman	Economics	1	18	182	63	15	normal weight	6233	15	Excellent	6.9	18	Excellent	220	6.6	Pass	19.4	8	Good	16	Good		14	7.6	Pass	86.2	Good
freshman	Economics	1	19	173	72	12	overweight	4282	11.7	Pass	7.8	14.4	Pass	210	6	Pass	19	8	Good	13.2	Pass		3	0	Fail	65.3	Pass
freshman	Economics	1	18	166	55	15	normal weight	4227	11.7	Pass	7.5	15.2	Pass	208	6	Pass	12	7	Pass	14.4	Pass		10	6	Pass	75.3	Pass
freshman	Economics	1	18	162	60	15	normal weight	3961	11.1	Pass	7	17	Good	208	6	Pass	12.8	7.2	Pass	14.8	Pass		9	5	Fail	76.1	Pass
freshman	Economics	1	18	165	47	12	underweight	3873	10.8	Pass	8	14	Pass	210	6	Pass	10.1	6.8	Pass	8	Fail		1	0	Fail	57.6	Fail
freshman	Economics	1	19	170	48	12	underweight	4694	12.8	Good	6.8	19	Excellent	225	6.8	Pass	11.7	7	Pass	13.6	Pass		6	2	Fail	73.2	Pass
freshman	Economics	1	19	160	50	15	normal weight	3447	9.6	Pass	7.3	15.6	Pass	235	7.2	Pass	17	7.8	Pass	13.6	Pass		9	5	Fail	73.8	Pass
freshman	Economics	1	20	168	47	12	underweight	3521	9.9	Pass	7.1	16	Good	218	6.4	Pass	3.1	5	Fail	12.8	Pass		12	6.8	Pass	68.9	Pass
freshman	Economics	1	18	174	59	15	normal weight	5067	15	Excellent	6.4	20	Excellent	235	7.2	Pass	12	7	Pass	15.6	Pass		4	0	Fail	79.8	Pass
freshman	Economics	1	18	168	58	15	normal weight	4971	14.3	Excellent	7	17	Good	215	6.2	Pass	20.4	8.5	Good	14.8	Pass		10	6	Pass	81.8	Good
freshman	Economics	1	19	178	65	15	normal weight	5373	15	Excellent	7.6	14.8	Pass	210	6	Pass	12.1	7.2	Pass	15.6	Pass		2	0	Fail	73.6	Pass
freshman	Economics	1	18	168	55	15	normal weight	4105	11.4	Pass	7.5	15.2	Pass	205	5	Fail	18.1	8	Good	15.6	Pass		11	6.4	Pass	76.6	Pass
freshman	Economics	1	18	178	77	12	overweight	4852	13.5	Excellent	6.5	20	Excellent	255	8	Good	19.1	8	Good	14.8	Pass		5	1	Fail	77.3	Pass
freshman	Economics	1	18	163	57	15	normal weight	4196	11.7	Pass	7.7	14.8	Pass	210	6	Pass	18.3	8	Good	14.4	Pass		5	1	Fail	70.9	Pass
freshman	Economics	1	19	167	53	15	normal weight	4238	11.7	Pass	6.8	19	Excellent	220	6.6	Pass	12.5	7.2	Pass	15.6	Pass		10	6	Pass	81.1	Good
freshman	Economics	1	19	176	64	15	normal weight	5697	15	Excellent	7	17	Good	260	8.5	Good	26.5	10	Excellent	15.6	Pass		14	7.6	Pass	88.7	Good
freshman	Economics	1	19	170	60	15	normal weight	5661	15	Excellent	7.7	14.8	Pass	250	8	Good	20.4	8.5	Good	14.4	Pass		8	4	Fail	79.7	Pass
freshman	Economics	1	18	168	50	12	underweight	4611	12.8	Good	7.5	15.2	Pass	210	6	Pass	12.5	7.2	Pass	13.2	Pass		11	6.4	Pass	72.8	Pass
freshman	Economics	1	18	178	71	15	normal weight	6122	15	Excellent	6.7	20	Excellent	230	7	Pass	17.5	7.8	Pass	13.6	Pass		3	0	Fail	78.4	Pass
freshman	Economics	1	18	164.5	60.5	15	normal weight	4016	11.1	Pass	7.3	15.6	Pass	258	8.5	Good	21	8.5	Good	14	Pass		10	6	Pass	78.7	Pass
freshman	Economics	1	18	176	59	15	normal weight	5416	15	Excellent	7.3	15.6	Pass	245	7.8	Pass	8	6.6	Pass	19	Excellent		8	4	Fail	83	Good
freshman	Economics	1	18	175	61	15	normal weight	5064	15	Excellent	8.3	13.6	Pass	230	7	Pass	18	8	Good	15.6	Pass		2	0	Fail	74.2	Pass
freshman	Economics	1	18	175	73	15	normal weight	7971	15	Excellent	6.9	18	Excellent	275	10	Excellent	17	7.8	Pass	16	Good		8	4	Fail	85.8	Good
freshman	Economics	1	18	176	65	15	normal weight	4494	12	Good	8.1	14	Pass	220	6.6	Pass	16	7.6	Pass	14	Pass		0	0	Fail	69.2	Pass
freshman	Economics	1	18	160	65	12	overweight	5167	15	Excellent	6.2	20	Excellent	200	4	Fail	7.2	6.4	Pass	12.4	Pass		5	1	Fail	70.8	Pass
freshman	Economics	1	18	168	50	12	underweight	3947	11.1	Pass	7.5	15.2	Pass	215	6.2	Pass	4.8	6	Pass	12.8	Pass		7	3	Fail	66.3	Pass
freshman	Economics	1	19	172	70	15	normal weight	4311	12	Good	6.7	20	Excellent	220	6.6	Pass	11.5	7	Pass	15.6	Pass		6	2	Fail	78.2	Pass
freshman	Economics	1	18	175	68	15	normal weight	4886	13.5	Excellent	6.7	20	Excellent	210	6	Pass	7.2	6.4	Pass	16	Good		5	1	Fail	77.9	Pass
freshman	Economics	1	19	170	75	12	overweight	3737	10.5	Pass	7.2	15.6	Pass	208	6	Pass	10	6.8	Pass	13.6	Pass		4	0	Fail	64.5	Pass
freshman	Economics	1	18	169	57	15	normal weight	4339	12	Good	7.9	14.4	Pass	230	7	Pass	7.5	6.4	Pass	12	Pass		13	7.2	Pass	74	Pass
freshman	Economics	1	20	165	55	15	normal weight	4249	11.7	Pass	7	17	Good	220	6.6	Pass	15.5	7.6	Pass	15.6	Pass		10	6	Pass	79.5	Pass
freshman	Economics	1	18	176	80	12	overweight	5824	15	Excellent	6.3	20	Excellent	225	6.8	Pass	11.2	7	Pass	14.8	Pass		2	0	Fail	75.6	Pass
freshman	Economics	1	20	165	65	15	normal weight	5006	14.3	Excellent	6.5	20	Excellent	208	6	Pass	5.4	6.2	Pass	14.8	Pass		5	1	Fail	77.3	Pass
freshman	Economics	1	18	170	60	15	normal weight	4083	11.4	Pass	7.4	15.2	Pass	205	5	Fail	14.5	7.4	Pass	10	Fail		0	0	Fail	64	Pass
freshman	Economics	1	18	170	52	15	normal weight	4296	11.7	Pass	6.8	19	Excellent	220	6.6	Pass	7.6	6.4	Pass	14.8	Pass		11	6.4	Pass	79.9	Pass
freshman	Economics	1	18	178	83	12	overweight	4893	13.5	Excellent	7.5	15.2	Pass	230	7	Pass	6	6.2	Pass	13.2	Pass		2	0	Fail	67.1	Pass
freshman	Economics	1	18	174	67	15	normal weight	4651	12.8	Good	8.2	13.6	Pass	220	6.6	Pass	9	6.6	Pass	13.6	Pass		0	0	Fail	68.2	Pass
freshman	Economics	1	21	162	67	12	overweight	3994	11.1	Pass	8.5	13.2	Pass	220	6.6	Pass	15	7.6	Pass	13.6	Pass		0	0	Fail	64.1	Pass
freshman	Economics	1	20	175	62	15	normal weight	3744	10.5	Pass	7.2	15.6	Pass	235	7.2	Pass	5	6	Pass	12.8	Pass		10	6	Pass	73.1	Pass
freshman	Economics	1	18	175	70	15	normal weight	3654	10.2	Pass	7.2	15.6	Pass	225	6.8	Pass	6	6.2	Pass	8	Fail		4	0	Fail	61.8	Pass
freshman	Economics	1	20	172	50	12	underweight	4391	12	Good	6.9	18	Excellent	230	7	Pass	10	6.8	Pass	14	Pass		5	1	Fail	70.8	Pass
freshman	Economics	1	18	168	64	15	normal weight	3568	9.9	Pass	7.2	15.6	Pass	230	7	Pass	15	7.6	Pass	14.8	Pass		9	5	Fail	74.9	Pass
freshman	Law	1	19	165	68	12	overweight	4481	12	Good	7.2	15.6	Pass	237	7.4	Pass	10	6.8	Pass	16	Good		11	6.4	Pass	76.2	Pass
freshman	Law	1	18	178	54	12	underweight	4094	11.4	Pass	7.8	14.4	Pass	218	6.4	Pass	11	7	Pass	14.4	Pass		3	0	Fail	65.6	Pass
freshman	Law	1	18	176	84	12	overweight	5077	15	Excellent	8.8	12.4	Pass	214	6.2	Pass	17	7.8	Pass	13.2	Pass		0	0	Fail	66.6	Pass
freshman	Law	1	21	168	60	15	normal weight	4302	12	Good	7.5	15.2	Pass	211	6	Pass	8.7	6.6	Pass	13.2	Pass		2	0	Fail	68	Pass
freshman	Law	1	20	163	51	15	normal weight	6599	15	Excellent	7	17	Good	210	6	Pass	15	7.6	Pass	15.2	Pass		4	0	Fail	75.8	Pass
freshman	Law	1	19	170	77	12	overweight	3932	10.8	Pass	7.8	14.4	Pass	210	6	Pass	11.2	7	Pass	14.4	Pass		0	0	Fail	64.6	Pass
freshman	Law	1	18	178	77	12	overweight	4811	13.5	Excellent	7.8	14.4	Pass	220	6.6	Pass	15	7.6	Pass	16	Good		3	0	Fail	70.1	Pass
freshman	Law	1	20	167	48	12	underweight	4250	11.7	Pass	7.8	14.4	Pass	237	7.4	Pass	15	7.6	Pass	15.2	Pass		10	6	Pass	74.3	Pass
freshman	Law	1	18	167	59	15	normal weight	3100	9	Pass	7	17	Good	248	8	Good	14	7.4	Pass	15.6	Pass		7	3	Fail	75	Pass
freshman	Law	1	18	167	58	15	normal weight	3997	11.1	Pass	6.9	18	Excellent	246	7.8	Pass	12	7	Pass	14.8	Pass		6	2	Fail	75.7	Pass
freshman	Law	1	19	182	80	12	overweight	6572	15	Excellent	8	14	Pass	232	7.2	Pass	16.2	7.6	Pass	13.6	Pass		5	1	Fail	70.4	Pass
freshman	Law	1	18	171	67	15	normal weight	4555	12.8	Good	7.4	15.2	Pass	246	7.8	Pass	10.6	6.8	Pass	14.8	Pass		3	0	Fail	72.4	Pass
freshman	Law	1	17	176	66	15	normal weight	5654	15	Excellent	7.3	15.6	Pass	220	6.6	Pass	16	7.6	Pass	15.6	Pass		5	1	Fail	76.4	Pass
freshman	Law	1	18	162	62	15	normal weight	4118	11.4	Pass	8.3	13.6	Pass	210	6	Pass	15	7.6	Pass	12	Pass		0	0	Fail	65.6	Pass
Sophomore	Math	1	20	180	80	12	overweight	7894	15	Excellent	6.5	20	Excellent	260	8.5	Good	13	7.2	Pass	14.4	Pass		2	0	Fail	77.1	Pass
Sophomore	Math	1	20	168	62	15	normal weight	4494	12	Good	7	17	Good	230	7	Pass	7	6.4	Pass	14	Pass		5	1	Fail	72.4	Pass
Sophomore	Math	1	19	182	68	15	normal weight	4832	13.5	Excellent	7.5	15.2	Pass	220	6.6	Pass	6	6.2	Pass	13.2	Pass		10	6	Pass	75.7	Pass
Sophomore	Math	1	19	175	70	15	normal weight	4271	11.7	Pass	8.1	14	Pass	245	7.8	Pass	10	6.8	Pass	15.2	Pass		11	6.4	Pass	76.9	Pass
Sophomore	Math	1	18	164	48	12	underweight	6935	15	Excellent	7.5	15.2	Pass	220	6.6	Pass	7	6.4	Pass	18	Excellent		7	3	Fail	76.2	Pass
Sophomore	Math	1	20	170	65	15	normal weight	4175	11.4	Pass	7.1	16	Good	262	8.5	Good	16	7.6	Pass	14.8	Pass		10	6	Pass	79.3	Pass
Sophomore	Math	1	19	182	77	15	normal weight	5006	14.3	Excellent	7.7	14.8	Pass	210	6	Pass	17	7.8	Pass	12.8	Pass		2	0	Fail	70.7	Pass
Sophomore	Math	1	20	178	72	15	normal weight	4465	12	Good	6.7	20	Excellent	273	10	Excellent	19	8	Good	17	Good		11	6.4	Pass	88.4	Good
Sophomore	Math	1	20	172	63	15	normal weight	3891	10.8	Pass	7.3	15.6	Pass	240	7.6	Pass	12	7	Pass	14.8	Pass		6	2	Fail	72.8	Pass
Sophomore	Math	1	21	178	72	15	normal weight	4789	12.8	Good	7.2	15.6	Pass	225	6.8	Pass	18	8	Good	17	Good		6	2	Fail	77.2	Pass
Sophomore	Math	1	19	171	72	12	overweight	4722	12.8	Good	7.5	15.2	Pass	230	7	Pass	12	7	Pass	13.6	Pass		2	0	Fail	67.6	Pass
Sophomore	Math	1	19	175	60	15	normal weight	4146	11.4	Pass	7.2	15.6	Pass	240	7.6	Pass	21	8.5	Good	17	Good		12	6.8	Pass	81.9	Good
Sophomore	Math	1	19	171	66	15	normal weight	4561	12.8	Good	7.4	15.2	Pass	222	6.6	Pass	13	7.2	Pass	14	Pass		12	6.8	Pass	77.6	Pass
Sophomore	Math	1	21	178	86	12	overweight	4111	11.4	Pass	7.3	15.6	Pass	230	7	Pass	10	6.8	Pass	12	Pass		3	0	Fail	64.8	Pass
Sophomore	Math	1	20	176	56	15	normal weight	4484	12	Good	7	17	Good	230	7	Pass	11	7	Pass	13.2	Pass		2	0	Fail	71.2	Pass
Sophomore	Math	1	19	180	80	12	overweight	4099	11.4	Pass	6.7	20	Excellent	230	7	Pass	12	7	Pass	16	Good		6	2	Fail	75.4	Pass
Sophomore	Math	1	20	178	68	15	normal weight	4158	11.4	Pass	6.9	18	Excellent	230	7	Pass	11	7	Pass	14.8	Pass		5	1	Fail	74.2	Pass
Sophomore	Math	1	19	184	80	15	normal weight	4688	12.8	Good	6.6	20	Excellent	235	7.2	Pass	15	7.6	Pass	17	Good		5	1	Fail	80.6	Good
Sophomore	Math	1	19	174	70	15	normal weight	4090	11.4	Pass	7.5	15.2	Pass	230	7	Pass	15	7.6	Pass	13.6	Pass		7	3	Fail	72.8	Pass
Sophomore	Math	1	21	177	63	15	normal weight	4529	12	Good	7.3	15.6	Pass	225	6.8	Pass	15	7.6	Pass	15.6	Pass		7	3	Fail	75.6	Pass
Sophomore	Math	1	19	177	70	15	normal weight	4928	14.3	Excellent	7.5	15.2	Pass	225	6.8	Pass	15	7.6	Pass	15.2	Pass		7	3	Fail	77.1	Pass
Sophomore	Math	1	19	176	68	15	normal weight	3791	10.5	Pass	7.1	16	Good	230	7	Pass	14	7.4	Pass	15.2	Pass		9	5	Fail	76.1	Pass
Sophomore	Math	1	20	167	60	15	normal weight	4011	11.1	Pass	6.8	19	Excellent	230	7	Pass	7	6.4	Pass	16	Good		10	6	Pass	80.5	Good
Sophomore	Math	1	20	175	74	12	overweight	5518	15	Excellent	7.3	15.6	Pass	232	7.2	Pass	16	7.6	Pass	13.6	Pass		7	3	Fail	74	Pass
Sophomore	Math	1	20	171	55	15	normal weight	4390	12	Good	7.3	15.6	Pass	215	6.2	Pass	29	10	Excellent	12.8	Pass		6	2	Fail	73.6	Pass
Sophomore	Math	1	19	160	48	15	normal weight	3467	9.9	Pass	7.6	14.8	Pass	230	7	Pass	20	8.5	Good	14.4	Pass		9	5	Fail	74.6	Pass
Sophomore	Math	1	19	167	55	15	normal weight	3147	9	Pass	6.8	19	Excellent	237	7.4	Pass	10	6.8	Pass	16	Good		9	5	Fail	78.2	Pass
Sophomore	Math	1	19	178	65	15	normal weight	4343	12	Good	8	14	Pass	210	6	Pass	17	7.8	Pass	13.2	Pass		7	3	Fail	71	Pass
Sophomore	Math	1	21	180	73	15	normal weight	4209	11.7	Pass	8	14	Pass	240	7.6	Pass	15	7.6	Pass	15.6	Pass		11	6.4	Pass	77.9	Pass
Sophomore	Math	1	20	182	70	15	normal weight	5075	15	Excellent	7.3	15.6	Pass	250	8	Good	15	7.6	Pass	14.8	Pass		8	4	Fail	80	Good
Sophomore	Math	1	19	166	60	15	normal weight	4081	11.4	Pass	7.6	14.8	Pass	200	4	Fail	14	7.4	Pass	13.2	Pass		7	3	Fail	68.8	Pass
Sophomore	Math	1	19	184	76	15	normal weight	5020	14.3	Excellent	6.8	19	Excellent	225	6.8	Pass	10	6.8	Pass	14.8	Pass		8	4	Fail	80.7	Good
Sophomore	Math	1	21	175	75	12	overweight	4331	12	Good	6.8	19	Excellent	225	6.8	Pass	12	7	Pass	17	Good		16	8.5	Good	82.3	Good
Sophomore	Math	1	19	184	65	15	normal weight	4785	12.8	Good	7	17	Good	235	7.2	Pass	13	7.2	Pass	18	Excellent		11	6.4	Pass	83.6	Good
Sophomore	Math	1	19	167	60	15	normal weight	4202	11.7	Pass	7.8	14.4	Pass	210	6	Pass	10	6.8	Pass	6	Fail		11	6.4	Pass	66.3	Pass
Sophomore	Math	1	19	170	75	12	overweight	4000	11.1	Pass	8.1	14	Pass	220	6.6	Pass	11	7	Pass	8	Fail		11	6.4	Pass	65.1	Pass
Sophomore	Math	1	20	175	60	15	normal weight	3427	9.6	Pass	7.2	15.6	Pass	240	7.6	Pass	17	7.8	Pass	14.8	Pass		11	6.4	Pass	76.8	Pass
Sophomore	Math	1	20	176	75	12	overweight	3987	11.1	Pass	7.5	15.2	Pass	210	6	Pass	24	9.5	Excellent	8	Fail		11	6.4	Pass	68.2	Pass
Sophomore	Math	1	19	175	60	15	normal weight	4306	12	Good	7.8	14.4	Pass	210	6	Pass	21	8.5	Good	13.6	Pass		11	6.4	Pass	75.9	Pass
Sophomore	Math	1	19	172	55	15	normal weight	4307	12	Good	7	17	Good	220	6.6	Pass	11	7	Pass	13.6	Pass		7	3	Fail	74.2	Pass
Sophomore	Math	1	21	170	52	15	normal weight	3508	9.9	Pass	7.4	15.2	Pass	230	7	Pass	15	7.6	Pass	15.2	Pass		13	7.2	Pass	77.1	Pass
Sophomore	Math	1	20	165	55	15	normal weight	3104	9	Pass	7.3	15.6	Pass	230	7	Pass	10	6.8	Pass	14.4	Pass		11	6.4	Pass	74.2	Pass
Sophomore	Math	1	21	175	60	15	normal weight	4112	11.4	Pass	6.7	20	Excellent	260	8.5	Good	21	8.5	Good	14.8	Pass		12	6.8	Pass	85	Good
Sophomore	Math	1	19	180	83	12	overweight	4853	13.5	Excellent	7.9	14.4	Pass	220	6.6	Pass	11	7	Pass	14.8	Pass		11	6.4	Pass	74.7	Pass
Sophomore	Math	1	20	178	80	12	overweight	5585	15	Excellent	7.1	16	Good	240	7.6	Pass	22	9	Excellent	13.2	Pass		6	2	Fail	74.8	Pass
Sophomore	Math	1	20	174	67	15	normal weight	3407	9.6	Pass	7.9	14.4	Pass	220	6.6	Pass	7	6.4	Pass	6	Fail		8	4	Fail	62	Pass
Sophomore	Math	1	18	172	55	15	normal weight	3312	9.3	Pass	7.4	15.2	Pass	220	6.6	Pass	18	8	Good	13.6	Pass		7	3	Fail	70.7	Pass
Sophomore	Math	1	20	172	65	15	normal weight	3972	11.1	Pass	7.9	14.4	Pass	220	6.6	Pass	12	7	Pass	14.4	Pass		7	3	Fail	71.5	Pass
Sophomore	Math	1	18	178	75	15	normal weight	2941	7.5	Fail	7.9	14.4	Pass	230	7	Pass	20	8.5	Good	14.4	Pass		11	6.4	Pass	73.2	Pass
Sophomore	Math	1	18	183	75	15	normal weight	3989	11.1	Pass	7.4	15.2	Pass	220	6.6	Pass	17	7.8	Pass	14	Pass		6	2	Fail	71.7	Pass
Sophomore	Math	1	20	179	60	15	normal weight	4148	11.4	Pass	7.4	15.2	Pass	225	6.8	Pass	15	7.6	Pass	12.8	Pass		4	0	Fail	68.8	Pass
Sophomore	Math	1	19	179	55	12	underweight	3298	9.3	Pass	7.3	15.6	Pass	245	7.8	Pass	19	8	Good	13.6	Pass		5	1	Fail	67.3	Pass
Sophomore	Math	1	22	175	75	12	overweight	3763	10.5	Pass	8.2	13.6	Pass	200	4	Fail	21	8.5	Good	12	Pass		12	6.8	Pass	67.4	Pass
Sophomore	Math	1	19	180	72	15	normal weight	4070	11.4	Pass	7.5	15.2	Pass	230	7	Pass	19	8	Good	13.2	Pass		1	0	Fail	69.8	Pass
Sophomore	Math	1	21	168	55	15	normal weight	3428	9.6	Pass	7.2	15.6	Pass	230	7	Pass	13	7.2	Pass	14.4	Pass		4	0	Fail	68.8	Pass
Sophomore	Math	1	19	178	70	15	normal weight	3874	10.8	Pass	7.4	15.2	Pass	220	6.6	Pass	22	9	Excellent	14.4	Pass		15	8	Good	79	Pass
Sophomore	Math	1	18	170	55	15	normal weight	3659	10.2	Pass	7.2	15.6	Pass	220	6.6	Pass	7	6.4	Pass	13.2	Pass		7	3	Fail	70	Pass
Sophomore	Math	1	20	170	67	15	normal weight	3148	9	Pass	7.4	15.2	Pass	245	7.8	Pass	18	8	Good	13.2	Pass		11	6.4	Pass	74.6	Pass
Sophomore	Math	1	19	182	75	15	normal weight	4531	12	Good	7.8	14.4	Pass	230	7	Pass	12	7	Pass	12	Pass		6	2	Fail	69.4	Pass
Sophomore	Math	1	21	181	71	15	normal weight	4089	11.4	Pass	7.4	15.2	Pass	220	6.6	Pass	10	6.8	Pass	12.4	Pass		4	0	Fail	67.4	Pass
Sophomore	Math	1	20	170	67	15	normal weight	4275	11.7	Pass	6.8	19	Excellent	235	7.2	Pass	17	7.8	Pass	15.6	Pass		9	5	Fail	81.3	Good
Sophomore	Math	1	22	172	60	15	normal weight	4550	12.8	Good	7.1	16	Good	230	7	Pass	17	7.8	Pass	16	Good		17	9	Excellent	83.6	Good
Sophomore	Math	1	19	176	73	15	normal weight	5041	15	Excellent	7.6	14.8	Pass	220	6.6	Pass	5	6	Pass	15.2	Pass		2	0	Fail	72.6	Pass
Sophomore	Math	1	19	161	55	15	normal weight	3346	9.6	Pass	7.3	15.6	Pass	210	6	Pass	16	7.6	Pass	14	Pass		9	5	Fail	72.8	Pass
Sophomore	Math	1	18	181	61	15	normal weight	5148	15	Excellent	7.1	16	Good	223	6.6	Pass	20	8.5	Good	14	Pass		4	0	Fail	75.1	Pass
Sophomore	Math	1	20	168	60	15	normal weight	3768	10.5	Pass	6.9	18	Excellent	205	5	Fail	13	7.2	Pass	12.8	Pass		6	2	Fail	70.5	Pass
Sophomore	Math	1	20	168	77	12	overweight	4871	13.5	Excellent	6.8	19	Excellent	205	5	Fail	21	8.5	Good	8	Fail		2	0	Fail	66	Pass
Sophomore	Math	1	22	179	74	15	normal weight	5204	15	Excellent	7.8	14.4	Pass	224	6.8	Pass	24	9.5	Excellent	14	Pass		5	1	Fail	75.7	Pass
Sophomore	Math	1	19	177	64	15	normal weight	7174	15	Excellent	7	17	Good	232	7.2	Pass	12	7	Pass	13.6	Pass		3	0	Fail	74.8	Pass
Sophomore	Math	1	18	185	84	12	overweight	5975	15	Excellent	6.9	18	Excellent	215	6.2	Pass	7	6.4	Pass	13.6	Pass		4	0	Fail	71.2	Pass
Sophomore	Math	1	19	183	58	12	underweight	7916	15	Excellent	7.6	14.8	Pass	220	6.6	Pass	7	6.4	Pass	14.8	Pass		5	1	Fail	70.6	Pass
Sophomore	Math	1	18	171	66	15	normal weight	4493	12	Good	7.4	15.2	Pass	215	6.2	Pass	11	7	Pass	14	Pass		5	1	Fail	70.4	Pass
Sophomore	Math	1	19	170	67	15	normal weight	5030	14.3	Excellent	7.8	14.4	Pass	209	6	Pass	15	7.6	Pass	12.8	Pass		5	1	Fail	71.1	Pass
Sophomore	Math	1	20	169	54	15	normal weight	3427	9.6	Pass	7.4	15.2	Pass	218	6.4	Pass	13	7.2	Pass	14.8	Pass		9	5	Fail	73.2	Pass
Sophomore	Math	1	21	169	79	12	overweight	5248	15	Excellent	7.7	14.8	Pass	223	6.6	Pass	22	9	Excellent	12.8	Pass		4	0	Fail	70.2	Pass
Sophomore	Math	1	21	179	76	15	normal weight	5110	15	Excellent	7.1	16	Good	208	6	Pass	17	7.8	Pass	12.8	Pass		2	0	Fail	72.6	Pass
Sophomore	Math	1	19	176	59	15	normal weight	5076	15	Excellent	7.9	14.4	Pass	240	7.6	Pass	14	7.4	Pass	15.6	Pass		4	0	Fail	75	Pass
Sophomore	Math	1	19	176	63	15	normal weight	4545	12	Good	7.1	16	Good	213	6.2	Pass	9	6.6	Pass	14.8	Pass		3	0	Fail	70.6	Pass
Sophomore	Math	1	20	172	55	15	normal weight	4121	11.4	Pass	8.7	12.8	Pass	210	6	Pass	17	7.8	Pass	13.6	Pass		2	0	Fail	66.6	Pass
Sophomore	Math	1	19	170	72	12	overweight	5298	15	Excellent	6.9	18	Excellent	229	7	Pass	17	7.8	Pass	14.4	Pass		4	0	Fail	74.2	Pass
Sophomore	Math	1	21	169	63	15	normal weight	5526	15	Excellent	7.4	15.2	Pass	213	6.2	Pass	18	8	Good	12.8	Pass		5	1	Fail	73.2	Pass
Sophomore	Math	1	20	171	66	15	normal weight	4754	12.8	Good	8.3	13.6	Pass	230	7	Pass	6	6.2	Pass	14.4	Pass		8	4	Fail	73	Pass
Sophomore	Math	1	19	174	59	15	normal weight	4339	12	Good	6.9	18	Excellent	220	6.6	Pass	24	9.5	Excellent	16	Good		10	6	Pass	83.1	Good
Sophomore	Math	1	20	170	57	15	normal weight	4824	13.5	Excellent	7.6	14.8	Pass	220	6.6	Pass	11	7	Pass	13.6	Pass		3	0	Fail	70.5	Pass
Sophomore	Math	1	22	178	67	15	normal weight	6251	15	Excellent	7.1	16	Good	250	8	Good	17	7.8	Pass	15.6	Pass		5	1	Fail	78.4	Pass
Sophomore	Math	1	19	169	71	12	overweight	4705	12.8	Good	7.5	15.2	Pass	210	6	Pass	12	7	Pass	10	Fail		1	0	Fail	63	Pass
Sophomore	Math	1	19	184	81	15	normal weight	4812	13.5	Excellent	7.3	15.6	Pass	243	7.6	Pass	20	8.5	Good	14.4	Pass		4	0	Fail	74.6	Pass
Sophomore	Math	1	20	172	80	12	overweight	5161	15	Excellent	7.6	14.8	Pass	218	6.4	Pass	24	9.5	Excellent	12.8	Pass		0	0	Fail	70.5	Pass
Sophomore	Math	1	19	172	58	15	normal weight	5013	14.3	Excellent	6.5	20	Excellent	235	7.2	Pass	10	6.8	Pass	15.6	Pass		2	0	Fail	78.9	Pass
Sophomore	Math	1	20	174	62	15	normal weight	4132	11.4	Pass	6.8	19	Excellent	238	7.4	Pass	12	7	Pass	15.6	Pass		5	1	Fail	76.4	Pass
Sophomore	Math	1	20	167	47	12	underweight	3923	10.8	Pass	7.2	15.6	Pass	238	7.4	Pass	8	6.6	Pass	13.2	Pass		10	6	Pass	71.6	Pass
Sophomore	Math	1	18	170	65	15	normal weight	5002	14.3	Excellent	7.1	16	Good	212	6.2	Pass	8	6.6	Pass	13.2	Pass		5	1	Fail	72.3	Pass
Sophomore	Math	1	21	175	69	15	normal weight	4047	11.1	Pass	7.1	16	Good	240	7.6	Pass	7	6.4	Pass	13.6	Pass		6	2	Fail	71.7	Pass
Sophomore	Math	1	20	179.5	86.8	12	overweight	5389	15	Excellent	7.1	16	Good	210	6	Pass	10	6.8	Pass	14	Pass		1	0	Fail	69.8	Pass
Sophomore	Math	1	21	174	66.7	15	normal weight	5417	15	Excellent	7.5	15.2	Pass	210	6	Pass	9.5	6.8	Pass	14	Pass		3	0	Fail	72	Pass
Sophomore	Math	1	19	169	56.5	15	normal weight	4491	12	Good	8.5	13.2	Pass	205	5	Fail	17.5	7.8	Pass	12.8	Pass		0	0	Fail	65.8	Pass
Sophomore	Math	1	19	171	62.6	15	normal weight	5240	15	Excellent	7.1	16	Good	240	7.6	Pass	29.5	10	Excellent	19	Excellent		13	7.2	Pass	89.8	Good
Sophomore	Math	1	22	187	69	15	normal weight	4819	13.5	Excellent	6.7	20	Excellent	260	8.5	Good	11.5	7	Pass	16	Good		1	0	Fail	80	Good
Sophomore	Math	1	20	177	59.9	15	normal weight	4678	12.8	Good	6.9	18	Excellent	242	7.6	Pass	9.5	6.8	Pass	14.4	Pass		3	0	Fail	74.6	Pass
Sophomore	Math	1	20	170	52.3	15	normal weight	3717	10.5	Pass	7.6	14.8	Pass	227	6.8	Pass	16.5	7.8	Pass	14	Pass		7	3	Fail	71.9	Pass
Sophomore	Math	1	19	176	62.3	15	normal weight	4852	13.5	Excellent	6.7	20	Excellent	228	7	Pass	5	6	Pass	14.4	Pass		3	0	Fail	75.9	Pass
Sophomore	Math	1	20	166	54.4	15	normal weight	4011	11.1	Pass	6.5	20	Excellent	248	8	Good	11.5	7	Pass	14	Pass		9	5	Fail	80.1	Good
Sophomore	Math	1	21	173.5	63.1	15	normal weight	5099	15	Excellent	6.9	18	Excellent	221	6.6	Pass	10.5	6.8	Pass	14.4	Pass		3	0	Fail	75.8	Pass
Sophomore	Math	1	19	176	68.4	15	normal weight	5622	15	Excellent	7	17	Good	243	7.6	Pass	17.5	7.8	Pass	12.4	Pass		1	0	Fail	74.8	Pass
Sophomore	Math	1	19	183.5	65.2	15	normal weight	4262	11.7	Pass	7.1	16	Good	216	6.4	Pass	9	6.6	Pass	13.2	Pass		5	1	Fail	69.9	Pass
Sophomore	Math	1	21	174	61.3	15	normal weight	4276	11.7	Pass	6.8	19	Excellent	218	6.4	Pass	12	7	Pass	14.8	Pass		10	6	Pass	79.9	Pass
Sophomore	Math	1	20	173.5	68.7	15	normal weight	5131	15	Excellent	7.5	15.2	Pass	220	6.6	Pass	13.5	7.4	Pass	14.4	Pass		3	0	Fail	73.6	Pass
Sophomore	Math	1	21	181	80.8	12	overweight	5377	15	Excellent	7.9	14.4	Pass	198	4	Fail	14.5	7.4	Pass	12.8	Pass		2	0	Fail	65.6	Pass
Sophomore	Math	1	19	181	65.2	15	normal weight	4759	12.8	Good	6.9	18	Excellent	253	8	Good	4.5	6	Pass	14	Pass		8	4	Fail	77.8	Pass
Sophomore	Math	1	19	184	67	15	normal weight	4989	14.3	Excellent	8.1	14	Pass	200	4	Fail	12	7	Pass	14.4	Pass		4	0	Fail	68.7	Pass
Sophomore	Math	1	21	167	63.2	15	normal weight	3819	10.5	Pass	7.4	15.2	Pass	215	6.2	Pass	11	7	Pass	14	Pass		5	1	Fail	68.9	Pass
Sophomore	Math	1	21	172	65.2	15	normal weight	4588	12.8	Good	7.5	15.2	Pass	225	6.8	Pass	11.5	7	Pass	14	Pass		4	0	Fail	70.8	Pass
Sophomore	Math	1	19	180.5	64.1	15	normal weight	4689	12.8	Good	7	17	Good	218	6.4	Pass	5	6	Pass	16	Good		5	1	Fail	74.2	Pass
Sophomore	Physics	1	19	171	68.8	15	normal weight	4330	12	Good	7.2	15.6	Pass	215	6.2	Pass	16	7.6	Pass	12.4	Pass		0	0	Fail	68.8	Pass
Sophomore	Physics	1	20	175	57.5	15	normal weight	3236	9.3	Pass	7.6	14.8	Pass	215	6.2	Pass	9	6.6	Pass	14	Pass		3	0	Fail	65.9	Pass
Sophomore	Physics	1	19	172	70	15	normal weight	4717	12.8	Good	6.8	19	Excellent	245	7.8	Pass	15	7.6	Pass	20	Excellent		10	6	Pass	88.2	Good
Sophomore	Physics	1	19	171	55.5	15	normal weight	3751	10.5	Pass	7.1	16	Good	235	7.2	Pass	13	7.2	Pass	15.6	Pass		12	6.8	Pass	78.3	Pass
Sophomore	Physics	1	20	164.5	53.7	15	normal weight	4081	11.4	Pass	7.8	14.4	Pass	210	6	Pass	11.5	7	Pass	14	Pass		6	2	Fail	69.8	Pass
Sophomore	Physics	1	21	169	79.5	12	overweight	3263	9.3	Pass	7	17	Good	230	7	Pass	12	7	Pass	13.6	Pass		1	0	Fail	65.9	Pass
Sophomore	Physics	1	20	165.5	62	15	normal weight	2864	6	Fail	7	17	Good	225	6.8	Pass	13.5	7.4	Pass	12	Pass		10	6	Pass	70.2	Pass
Sophomore	Physics	1	20	169.5	64.6	15	normal weight	3226	9.3	Pass	7.1	16	Good	240	7.6	Pass	4	6	Pass	13.6	Pass		7	3	Fail	70.5	Pass
Sophomore	Physics	1	20	172.5	74.2	12	overweight	4737	12.8	Good	7.1	16	Good	230	7	Pass	9	6.6	Pass	12.8	Pass		2	0	Fail	67.2	Pass
Sophomore	Physics	1	19	160.5	52.3	15	normal weight	3410	9.6	Pass	6.6	20	Excellent	245	7.8	Pass	9	6.6	Pass	14	Pass		14	7.6	Pass	80.6	Good
Sophomore	Physics	1	19	176.5	59.3	15	normal weight	4881	13.5	Excellent	6.8	19	Excellent	270	9.5	Excellent	26	10	Excellent	12.4	Pass		10	6	Pass	85.4	Good
Sophomore	Physics	1	20	170	53.5	15	normal weight	3962	11.1	Pass	6.5	20	Excellent	230	7	Pass	15.5	7.6	Pass	14.8	Pass		10	6	Pass	81.5	Good
Sophomore	Physics	1	20	167	53.5	15	normal weight	3117	9	Pass	7.2	15.6	Pass	225	6.8	Pass	10.5	6.8	Pass	13.6	Pass		10	6	Pass	72.8	Pass
Sophomore	Physics	1	19	169	50.9	12	underweight	4161	11.4	Pass	7.8	14.4	Pass	220	6.6	Pass	22.5	9	Excellent	13.2	Pass		5	1	Fail	67.6	Pass
Sophomore	Physics	1	19	175	70	15	normal weight	3100	9	Pass	8.9	12.4	Pass	210	6	Pass	11.5	7	Pass	12	Pass		10	6	Pass	67.4	Pass
Sophomore	Physics	1	19	175	56.5	15	normal weight	3461	9.9	Pass	7	17	Good	255	8	Good	7.5	6.4	Pass	15.2	Pass		10	6	Pass	77.5	Pass
Sophomore	Physics	1	19	170.5	65.1	15	normal weight	5102	15	Excellent	7.6	14.8	Pass	235	7.2	Pass	20.5	8.5	Good	12.4	Pass		2	0	Fail	72.9	Pass
Sophomore	Physics	1	19	171	57	15	normal weight	3589	10.2	Pass	7.4	15.2	Pass	240	7.6	Pass	11	7	Pass	13.6	Pass		10	6	Pass	74.6	Pass
Sophomore	Physics	1	20	167	60.9	15	normal weight	3797	10.5	Pass	7.2	15.6	Pass	240	7.6	Pass	11	7	Pass	14.8	Pass		19	10	Excellent	80.5	Good
Sophomore	Physics	1	20	175	58.5	15	normal weight	3407	9.6	Pass	6.8	19	Excellent	245	7.8	Pass	16.5	7.8	Pass	15.2	Pass		11	6.4	Pass	80.8	Good
Sophomore	Physics	1	20	181	59.6	15	normal weight	4413	12	Good	8.2	13.6	Pass	220	6.6	Pass	9.5	6.8	Pass	14.8	Pass		7	3	Fail	71.8	Pass
Sophomore	Physics	1	19	181	63.5	15	normal weight	5988	15	Excellent	6.9	18	Excellent	255	8	Good	15	7.6	Pass	15.2	Pass		10	6	Pass	84.8	Good
Sophomore	Physics	1	20	175.5	70.8	15	normal weight	5701	15	Excellent	7.3	15.6	Pass	220	6.6	Pass	4.5	6	Pass	13.6	Pass		1	0	Fail	71.8	Pass
Sophomore	Physics	1	21	162	53.5	15	normal weight	4261	11.7	Pass	8	14	Pass	250	8	Good	5.5	6.2	Pass	8	Fail		2	0	Fail	62.9	Pass
Sophomore	Physics	1	21	174	63.2	15	normal weight	3618	10.2	Pass	7.1	16	Good	230	7	Pass	12.8	7.2	Pass	12.4	Pass		18	9.5	Excellent	77.3	Pass
Sophomore	Physics	1	20	174	58	15	normal weight	5046	15	Excellent	7.1	16	Good	230	7	Pass	23	9	Excellent	13.2	Pass		12	6.8	Pass	82	Good
Sophomore	Physics	1	21	174	59	15	normal weight	4479	12	Good	6.8	19	Excellent	250	8	Good	20.6	8.5	Good	19	Excellent		10	6	Pass	87.5	Good
Sophomore	Physics	1	19	174	54.8	15	normal weight	3254	9.3	Pass	7.3	15.6	Pass	220	6.6	Pass	8.6	6.6	Pass	14	Pass		10	6	Pass	73.1	Pass
Sophomore	Physics	1	19	178	73	15	normal weight	4920	14.3	Excellent	8.7	12.8	Pass	220	6.6	Pass	26	10	Excellent	12.8	Pass		2	0	Fail	71.5	Pass
Sophomore	Physics	1	20	179	62.5	15	normal weight	3041	7.5	Fail	7.2	15.6	Pass	245	7.8	Pass	10.9	7	Pass	13.6	Pass		7	3	Fail	69.5	Pass
Sophomore	Physics	1	19	177	61.5	15	normal weight	3773	10.5	Pass	6.7	20	Excellent	260	8.5	Good	14.2	7.4	Pass	17	Good		5	1	Fail	79.4	Pass
Sophomore	Physics	1	20	177	81	12	overweight	3847	10.8	Pass	7.2	15.6	Pass	235	7.2	Pass	21.5	9	Excellent	12.8	Pass		7	3	Fail	70.4	Pass
Sophomore	Physics	1	21	170	51.5	12	underweight	3335	9.3	Pass	7.2	15.6	Pass	230	7	Pass	18.1	8	Good	14.8	Pass		5	1	Fail	67.7	Pass
Sophomore	Physics	1	19	176	53	12	underweight	4326	12	Good	6.9	18	Excellent	230	7	Pass	13.6	7.4	Pass	12	Pass		10	6	Pass	74.4	Pass
Sophomore	Physics	1	20	165	65	15	normal weight	3359	9.6	Pass	7.4	15.2	Pass	225	6.8	Pass	16.3	7.8	Pass	15.6	Pass		10	6	Pass	76	Pass
Sophomore	Physics	1	19	172	53.5	15	normal weight	3220	9.3	Pass	7.7	14.8	Pass	260	8.5	Good	8.6	6.6	Pass	12	Pass		19	10	Excellent	76.2	Pass
Sophomore	Physics	1	21	184	68.5	15	normal weight	3689	10.2	Pass	6.9	18	Excellent	260	8.5	Good	7.3	6.4	Pass	15.2	Pass		10	6	Pass	79.3	Pass
Sophomore	Physics	1	22	185	72.7	15	normal weight	5663	15	Excellent	7.1	16	Good	255	8	Good	7.1	6.4	Pass	15.6	Pass		19	10	Excellent	86	Good
Sophomore	Physics	1	19	169	55.5	15	normal weight	3271	9.3	Pass	7.4	15.2	Pass	240	7.6	Pass	7.4	6.4	Pass	14.4	Pass		5	1	Fail	68.9	Pass
Sophomore	Physics	1	21	180	65.5	15	normal weight	4922	14.3	Excellent	8	14	Pass	215	6.2	Pass	8	6.6	Pass	12	Pass		5	1	Fail	69.1	Pass
Sophomore	Physics	1	20	171	62.5	15	normal weight	4631	12.8	Good	7.4	15.2	Pass	225	6.8	Pass	7.4	6.4	Pass	13.2	Pass		10	6	Pass	75.4	Pass
Sophomore	Physics	1	19	174	65.5	15	normal weight	4063	11.4	Pass	7	17	Good	255	8	Good	7	6.4	Pass	13.2	Pass		10	6	Pass	77	Pass
Sophomore	Physics	1	20	165	73	12	overweight	3655	10.2	Pass	7.9	14.4	Pass	240	7.6	Pass	7.9	6.6	Pass	8	Fail		3	0	Fail	58.8	Fail
Sophomore	Physics	1	19	171	53.5	15	normal weight	3400	9.6	Pass	7.2	15.6	Pass	230	7	Pass	7.2	6.4	Pass	15.2	Pass		20	11	Excellent	79.8	Pass
Sophomore	Physics	1	21	167	69	12	overweight	3160	9	Pass	7.4	15.2	Pass	225	6.8	Pass	7.4	6.4	Pass	8	Fail		10	6	Pass	63.4	Pass
Sophomore	Physics	1	20	163	57	15	normal weight	3021	7.5	Fail	8.2	13.6	Pass	225	6.8	Pass	8.2	6.6	Pass	12.8	Pass		5	1	Fail	63.3	Pass
Sophomore	Physics	1	20	175	85	12	overweight	4294	11.7	Pass	8.5	13.2	Pass	210	6	Pass	8.5	6.6	Pass	8	Fail		10	6	Pass	63.5	Pass
Sophomore	Physics	1	19	177	69	15	normal weight	3906	10.8	Pass	7.8	14.4	Pass	225	6.8	Pass	7.8	6.4	Pass	12.8	Pass		4	0	Fail	66.2	Pass
Sophomore	Physics	1	20	169	58	15	normal weight	3021	7.5	Fail	7.4	15.2	Pass	240	7.6	Pass	38	10	Excellent	13.6	Pass		9	5	Fail	73.9	Pass
Sophomore	Physics	1	19	173	64	15	normal weight	3809	10.5	Pass	7.7	14.8	Pass	225	6.8	Pass	13.5	7.4	Pass	10	Fail		2	0	Fail	64.5	Pass
Sophomore	Physics	1	20	173	58	15	normal weight	3465	9.9	Pass	7.3	15.6	Pass	243	7.6	Pass	23	9	Excellent	16	Good		11	6.4	Pass	79.5	Pass
Sophomore	Physics	1	20	183	80	15	normal weight	4863	13.5	Excellent	6.9	18	Excellent	255	8	Good	29.4	10	Excellent	14.4	Pass		1	0	Fail	78.9	Pass
Sophomore	Physics	1	19	169	62	15	normal weight	4293	11.7	Pass	7.4	15.2	Pass	238	7.4	Pass	22.2	9	Excellent	15.6	Pass		4	0	Fail	73.9	Pass
Sophomore	Physics	1	20	180	62	15	normal weight	4532	12	Good	7.1	16	Good	250	8	Good	12.3	7.2	Pass	17	Good		10	6	Pass	81.2	Good
Sophomore	Physics	1	19	164	47	12	underweight	2936	6	Fail	7.1	16	Good	230	7	Pass	8.2	6.6	Pass	8	Fail		4	0	Fail	55.6	Fail
Sophomore	Physics	1	20	170	63	15	normal weight	2979	7.5	Fail	7.3	15.6	Pass	235	7.2	Pass	20.2	8.5	Good	12.4	Pass		8	4	Fail	70.2	Pass
Sophomore	Physics	1	19	172	77	12	overweight	3763	10.5	Pass	6.7	20	Excellent	230	7	Pass	20	8.5	Good	12.4	Pass		4	0	Fail	70.4	Pass
Sophomore	Physics	1	19	170	58	15	normal weight	6813	15	Excellent	6.9	18	Excellent	242	7.6	Pass	22.6	9	Excellent	13.2	Pass		4	0	Fail	77.8	Pass
Sophomore	Physics	1	20	170	58	15	normal weight	2918	6	Fail	6.9	18	Excellent	248	8	Good	24	9.5	Excellent	12.4	Pass		4	0	Fail	68.9	Pass
Sophomore	Physics	1	20	169	68	15	normal weight	4089	11.4	Pass	7.4	15.2	Pass	220	6.6	Pass	19	8	Good	13.6	Pass		1	0	Fail	69.8	Pass
Sophomore	Physics	1	19	175	64	15	normal weight	3707	10.5	Pass	6.9	18	Excellent	240	7.6	Pass	15.5	7.6	Pass	15.2	Pass		5	1	Fail	74.9	Pass
Sophomore	Physics	1	20	172	65	15	normal weight	3906	10.8	Pass	7.4	15.2	Pass	230	7	Pass	7.4	6.4	Pass	17	Good		5	1	Fail	72.4	Pass
Sophomore	Physics	1	19	175	65	15	normal weight	4385	12	Good	6.9	18	Excellent	230	7	Pass	15	7.6	Pass	16	Good		4	0	Fail	75.6	Pass
Sophomore	Physics	1	20	170	58	15	normal weight	4109	11.4	Pass	7.8	14.4	Pass	220	6.6	Pass	9	6.6	Pass	6	Fail		3	0	Fail	60	Pass
Sophomore	Physics	1	20	165	63	15	normal weight	2788	6	Fail	7.8	14.4	Pass	230	7	Pass	18.3	8	Good	12	Pass		3	0	Fail	62.4	Pass
Sophomore	Physics	1	20	170	63	15	normal weight	4130	11.4	Pass	7.5	15.2	Pass	225	6.8	Pass	11.7	7	Pass	12	Pass		3	0	Fail	67.4	Pass
Sophomore	Physics	1	19	176	55	12	underweight	4040	11.1	Pass	7.8	14.4	Pass	210	6	Pass	4	6	Pass	8	Fail		2	0	Fail	57.5	Fail
Sophomore	Physics	1	20	170	50	12	underweight	4233	11.7	Pass	7.6	14.8	Pass	215	6.2	Pass	16.5	7.8	Pass	10	Fail		1	0	Fail	62.5	Pass
Sophomore	Physics	1	19	176	56	15	normal weight	3732	10.5	Pass	7.3	15.6	Pass	245	7.8	Pass	16.5	7.8	Pass	12.4	Pass		6	2	Fail	71.1	Pass
Sophomore	Physics	1	19	180	61	15	normal weight	4098	11.4	Pass	8.1	14	Pass	210	6	Pass	17.5	7.8	Pass	12.8	Pass		1	0	Fail	67	Pass
Sophomore	Physics	1	20	172	52	12	underweight	3575	9.9	Pass	7.4	15.2	Pass	230	7	Pass	20	8.5	Good	14.4	Pass		4	0	Fail	67	Pass
Sophomore	Physics	1	19	168	55	15	normal weight	3618	10.2	Pass	7.1	16	Good	240	7.6	Pass	17.4	7.8	Pass	12.8	Pass		3	0	Fail	69.4	Pass
Sophomore	Physics	1	20	167	65	15	normal weight	2832	6	Fail	7.9	14.4	Pass	210	6	Pass	13	7.2	Pass	12.4	Pass		5	1	Fail	62	Pass
Sophomore	Physics	1	20	167	63	15	normal weight	3829	10.8	Pass	7.8	14.4	Pass	240	7.6	Pass	19.5	8.5	Good	13.2	Pass		6	2	Fail	71.5	Pass
Sophomore	Physics	1	19	172	64	15	normal weight	2866	6	Fail	7.7	14.8	Pass	200	4	Fail	9.8	6.8	Pass	12	Pass		1	0	Fail	58.6	Fail
Sophomore	Physics	1	20	178	70	15	normal weight	3660	10.2	Pass	7.1	16	Good	240	7.6	Pass	10.5	6.8	Pass	10	Fail		2	0	Fail	65.6	Pass
Sophomore	Physics	1	20	175	64	15	normal weight	4325	12	Good	7.2	15.6	Pass	230	7	Pass	17.6	7.8	Pass	13.2	Pass		5	1	Fail	71.6	Pass
Sophomore	Physics	1	21	176	73	15	normal weight	3670	10.2	Pass	7.2	15.6	Pass	230	7	Pass	17.6	7.8	Pass	16	Good		5	1	Fail	72.6	Pass
Sophomore	Physics	1	18	173	54	15	normal weight	3506	9.9	Pass	7.5	15.2	Pass	230	7	Pass	21.5	9	Excellent	12.8	Pass		3	0	Fail	68.9	Pass
Sophomore	Physics	1	19	170	49	12	underweight	3494	9.9	Pass	7	17	Good	230	7	Pass	18	8	Good	14.4	Pass		11	6.4	Pass	74.7	Pass
Sophomore	Physics	1	19	178	61	15	normal weight	3095	7.5	Fail	7.5	15.2	Pass	220	6.6	Pass	19	8	Good	13.6	Pass		2	0	Fail	65.9	Pass
Sophomore	Physics	1	19	167	50	15	normal weight	3110	9	Pass	7.2	15.6	Pass	240	7.6	Pass	14.1	7.4	Pass	14	Pass		9	5	Fail	73.6	Pass
Sophomore	Physics	1	19	172	58	15	normal weight	3968	11.1	Pass	7.5	15.2	Pass	210	6	Pass	15.5	7.6	Pass	12.4	Pass		6	2	Fail	69.3	Pass
Sophomore	Physics	1	20	170	65	15	normal weight	3924	10.8	Pass	7.4	15.2	Pass	210	6	Pass	7.5	6.4	Pass	14.8	Pass		9	5	Fail	73.2	Pass
Sophomore	Physics	1	21	173	60	15	normal weight	3666	10.2	Pass	6.9	18	Excellent	210	6	Pass	14.8	7.4	Pass	16	Good		7	3	Fail	75.6	Pass
Sophomore	Physics	1	19	169	50	12	underweight	3621	10.2	Pass	7.1	16	Good	240	7.6	Pass	16.2	7.6	Pass	13.6	Pass		10	6	Pass	73	Pass
Sophomore	Physics	1	19	170	53	15	normal weight	3410	9.6	Pass	7.3	15.6	Pass	210	6	Pass	12.8	7.2	Pass	14.8	Pass		2	0	Fail	68.2	Pass
Sophomore	Physics	1	19	183	61	15	normal weight	4331	12	Good	7.5	15.2	Pass	210	6	Pass	7.7	6.4	Pass	10	Fail		2	0	Fail	64.6	Pass
Sophomore	Physics	1	19	167	51	15	normal weight	3174	9	Pass	6.4	20	Excellent	240	7.6	Pass	16.1	7.6	Pass	16	Good		9	5	Fail	80.2	Good
Sophomore	Physics	1	20	170	60	15	normal weight	3628	10.2	Pass	7.1	16	Good	240	7.6	Pass	18.5	8	Good	16	Good		9	5	Fail	77.8	Pass
Sophomore	Physics	1	19	170	54	15	normal weight	3047	7.5	Fail	7.3	15.6	Pass	220	6.6	Pass	27	10	Excellent	15.6	Pass		5	1	Fail	71.3	Pass
Sophomore	Physics	1	18	181	78	15	normal weight	4735	12.8	Good	6.7	20	Excellent	230	7	Pass	18	8	Good	15.2	Pass		2	0	Fail	78	Pass
Sophomore	Physics	1	20	167	50	15	normal weight	3312	9.3	Pass	7.1	16	Good	210	6	Pass	4.1	6	Pass	14.4	Pass		3	0	Fail	66.7	Pass
Sophomore	Physics	1	20	168	53	15	normal weight	3517	9.9	Pass	6.8	19	Excellent	210	6	Pass	7.8	6.4	Pass	15.6	Pass		2	0	Fail	71.9	Pass
Sophomore	Physics	1	21	167	65.5	15	normal weight	3634	10.2	Pass	7.8	14.4	Pass	220	6.6	Pass	7.8	6.4	Pass	14.8	Pass		4	0	Fail	67.4	Pass
Sophomore	Physics	1	20	178	70	15	normal weight	5319	15	Excellent	7.2	15.6	Pass	230	7	Pass	20.5	8.5	Good	16	Good		6	2	Fail	79.1	Pass
Sophomore	Physics	1	19	178	78	12	overweight	5637	15	Excellent	7.7	14.8	Pass	220	6.6	Pass	20	8.5	Good	14.4	Pass		3	0	Fail	71.3	Pass
Sophomore	Physics	1	20	175	65	15	normal weight	4858	13.5	Excellent	6.6	20	Excellent	270	9.5	Excellent	25.8	10	Excellent	17	Good		18	9.5	Excellent	94.5	Excellent
Sophomore	Physics	1	19	172	66	15	normal weight	4826	13.5	Excellent	6.3	20	Excellent	235	7.2	Pass	13	7.2	Pass	13.6	Pass		1	0	Fail	76.5	Pass
Sophomore	Physics	1	19	178	85	12	overweight	4948	14.3	Excellent	7.3	15.6	Pass	235	7.2	Pass	23	9	Excellent	16	Good		3	0	Fail	74.1	Pass
Sophomore	Physics	1	22	174	66	15	normal weight	3830	10.8	Pass	7.8	14.4	Pass	230	7	Pass	8.5	6.6	Pass	14.8	Pass		8	4	Fail	72.6	Pass
Sophomore	Physics	1	19	174	66	15	normal weight	3468	9.9	Pass	7.7	14.8	Pass	205	5	Fail	8.4	6.6	Pass	14	Pass		1	0	Fail	65.3	Pass
Sophomore	Physics	1	20	176	75	12	overweight	4945	14.3	Excellent	7.4	15.2	Pass	265	9	Excellent	11.5	7	Pass	14	Pass		9	5	Fail	76.5	Pass
Sophomore	Physics	1	20	170	65	15	normal weight	3868	10.8	Pass	7.9	14.4	Pass	205	5	Fail	15	7.6	Pass	13.6	Pass		2	0	Fail	66.4	Pass
Sophomore	Physics	1	19	176	65	15	normal weight	4570	12.8	Good	7.3	15.6	Pass	230	7	Pass	20	8.5	Good	10	Fail		7	3	Fail	71.9	Pass
Sophomore	Physics	1	20	169	60	15	normal weight	4101	11.4	Pass	8.2	13.6	Pass	220	6.6	Pass	20	8.5	Good	12	Pass		1	0	Fail	67.1	Pass
Sophomore	Physics	1	20	167	50	15	normal weight	3604	10.2	Pass	7.1	16	Good	235	7.2	Pass	24	9.5	Excellent	14	Pass		12	6.8	Pass	78.7	Pass
Sophomore	Physics	1	20	170	68	15	normal weight	4377	12	Good	7.1	16	Good	235	7.2	Pass	18	8	Good	13.6	Pass		8	4	Fail	75.8	Pass
Sophomore	Physics	1	21	167	60	15	normal weight	4111	11.4	Pass	7.7	14.8	Pass	240	7.6	Pass	22	9	Excellent	14	Pass		11	6.4	Pass	78.2	Pass
Sophomore	Physics	1	24	180	70	15	normal weight	4580	12.8	Good	8.3	13.6	Pass	245	7.8	Pass	16	7.6	Pass	14.8	Pass		20	11	Excellent	82.6	Good
Sophomore	Physics	1	19	175	61	15	normal weight	4580	12.8	Good	7.9	14.4	Pass	220	6.6	Pass	23	9	Excellent	14.8	Pass		5	1	Fail	73.6	Pass
Sophomore	Physics	1	19	173	52	12	underweight	3943	11.1	Pass	7.5	15.2	Pass	270	9.5	Excellent	11.5	7	Pass	14.4	Pass		11	6.4	Pass	75.6	Pass
Sophomore	Physics	1	19	185	68	15	normal weight	5435	15	Excellent	7	17	Good	290	10	Excellent	3	5	Fail	15.6	Pass		12	6.8	Pass	84.4	Good
Sophomore	Physics	1	21	172	67	15	normal weight	4785	12.8	Good	7.7	14.8	Pass	230	7	Pass	18	8	Good	16	Good		14	7.6	Pass	81.2	Good
Sophomore	Physics	1	21	183	72	15	normal weight	4000	11.1	Pass	7.5	15.2	Pass	235	7.2	Pass	18	8	Good	14.4	Pass		8	4	Fail	74.9	Pass
Sophomore	Physics	1	19	172	75	12	overweight	4200	11.7	Pass	7.5	15.2	Pass	235	7.2	Pass	17	7.8	Pass	12.4	Pass		5	1	Fail	67.3	Pass
Sophomore	Physics	1	19	171	68	15	normal weight	4758	12.8	Good	6.5	20	Excellent	260	8.5	Good	23.5	9.5	Excellent	15.6	Pass		7	3	Fail	84.4	Good
Sophomore	Physics	1	20	168	57	15	normal weight	3455	9.6	Pass	7.3	15.6	Pass	240	7.6	Pass	16	7.6	Pass	15.6	Pass		11	6.4	Pass	77.4	Pass
Sophomore	Physics	1	20	172	67	15	normal weight	4283	11.7	Pass	8	14	Pass	215	6.2	Pass	17.5	7.8	Pass	12.8	Pass		3	0	Fail	67.5	Pass
Sophomore	Physics	1	18	170	55	15	normal weight	3939	10.8	Pass	7.9	14.4	Pass	215	6.2	Pass	19	8	Good	14.4	Pass		7	3	Fail	71.8	Pass
Sophomore	Physics	1	19	178	68	15	normal weight	4420	12	Good	7.9	14.4	Pass	215	6.2	Pass	17	7.8	Pass	12	Pass		10	6	Pass	73.4	Pass
Sophomore	Physics	1	18	179	67	15	normal weight	3470	9.9	Pass	7.5	15.2	Pass	225	6.8	Pass	14.5	7.4	Pass	14	Pass		6	2	Fail	70.3	Pass
Sophomore	Physics	1	19	171	68	15	normal weight	4353	12	Good	7.5	15.2	Pass	230	7	Pass	17.5	7.8	Pass	12.8	Pass		2	0	Fail	69.8	Pass
Sophomore	Physics	1	20	162	60	15	normal weight	3400	9.6	Pass	7.8	14.4	Pass	225	6.8	Pass	10.5	6.8	Pass	12.8	Pass		6	2	Fail	67.4	Pass
Sophomore	Physics	1	19	175	53	12	underweight	3300	9.3	Pass	7.8	14.4	Pass	235	7.2	Pass	3	5	Fail	14.4	Pass		10	6	Pass	68.3	Pass
Sophomore	Physics	1	19	181	82	12	overweight	5026	14.3	Excellent	7.2	15.6	Pass	230	7	Pass	13	7.2	Pass	10	Fail		11	6.4	Pass	72.5	Pass
Sophomore	Physics	1	19	176	50	12	underweight	4420	12	Good	8	14	Pass	225	6.8	Pass	14.5	7.4	Pass	12.4	Pass		10	6	Pass	70.6	Pass
Sophomore	Physics	1	19	174	62.5	15	normal weight	4244	11.7	Pass	8.3	13.6	Pass	220	6.6	Pass	13	7.2	Pass	12.4	Pass		6	2	Fail	68.5	Pass
Sophomore	Chemistry	1	20	174	62.5	15	normal weight	4330	12	Good	8.3	13.6	Pass	225	6.8	Pass	19.5	8.5	Good	14	Pass		2	0	Fail	69.9	Pass
Sophomore	Chemistry	1	21	176	67	15	normal weight	4700	12.8	Good	7.3	15.6	Pass	240	7.6	Pass	25.5	10	Excellent	13.2	Pass		7	3	Fail	77.2	Pass
Sophomore	Chemistry	1	19	181	70	15	normal weight	4830	13.5	Excellent	8	14	Pass	235	7.2	Pass	24.3	9.5	Excellent	12.4	Pass		12	6.8	Pass	78.4	Pass
Sophomore	Chemistry	1	19	162	58	15	normal weight	4300	12	Good	7.3	15.6	Pass	235	7.2	Pass	24.2	9.5	Excellent	12.4	Pass		4	0	Fail	71.7	Pass
Sophomore	Chemistry	1	18	175	60	15	normal weight	4600	12.8	Good	7.9	14.4	Pass	240	7.6	Pass	25.7	10	Excellent	16	Good		6	2	Fail	77.8	Pass
Sophomore	Chemistry	1	19	176	61.5	15	normal weight	4500	12	Good	8.6	12.8	Pass	210	6	Pass	23.5	9.5	Excellent	12	Pass		5	1	Fail	68.3	Pass
Sophomore	Chemistry	1	19	177	55	12	underweight	4550	12.8	Good	7.6	14.8	Pass	230	7	Pass	24.1	9.5	Excellent	12.4	Pass		5	1	Fail	69.5	Pass
Sophomore	Chemistry	1	19	175	58	15	normal weight	4300	12	Good	7.5	15.2	Pass	220	6.6	Pass	27.3	10	Excellent	14.4	Pass		6	2	Fail	75.2	Pass
Sophomore	Chemistry	1	21	178	72.5	15	normal weight	4550	12.8	Good	8.5	13.2	Pass	225	6.8	Pass	25.1	10	Excellent	13.2	Pass		1	0	Fail	71	Pass
Sophomore	Chemistry	1	20	175	65	15	normal weight	4800	13.5	Excellent	7.2	15.6	Pass	270	9.5	Excellent	28.6	10	Excellent	16	Good		12	6.8	Pass	86.4	Good
Sophomore	Chemistry	1	21	170	61	15	normal weight	4300	12	Good	7.6	14.8	Pass	230	7	Pass	19.7	8.5	Good	12.4	Pass		4	0	Fail	69.7	Pass
Sophomore	Chemistry	1	19	168	58	15	normal weight	4550	12.8	Good	6.5	20	Excellent	220	6.6	Pass	23.1	9.5	Excellent	14.8	Pass		11	6.4	Pass	85.1	Good
Sophomore	Chemistry	1	20	171	70	15	normal weight	4800	13.5	Excellent	7.8	14.4	Pass	210	6	Pass	21.6	9	Excellent	13.2	Pass		2	0	Fail	71.1	Pass
Sophomore	Chemistry	1	19	178	84	12	overweight	4920	14.3	Excellent	8.1	14	Pass	200	4	Fail	34.5	10	Excellent	12	Pass		0	0	Fail	66.3	Pass
Sophomore	Chemistry	1	20	170	60	15	normal weight	4550	12.8	Good	7.3	15.6	Pass	240	7.6	Pass	22	9	Excellent	14	Pass		0	0	Fail	74	Pass
Sophomore	Chemistry	1	19	181	67	15	normal weight	4800	13.5	Excellent	7	17	Good	245	7.8	Pass	26.7	10	Excellent	16	Good		4	0	Fail	79.3	Pass
Sophomore	Chemistry	1	19	167	55	15	normal weight	4560	12.8	Good	7.8	14.4	Pass	220	6.6	Pass	12.6	7.2	Pass	12	Pass		2	0	Fail	68	Pass
Sophomore	Chemistry	1	21	171	64	15	normal weight	4630	12.8	Good	7.5	15.2	Pass	235	7.2	Pass	17.3	7.8	Pass	16	Good		6	2	Fail	76	Pass
Sophomore	Chemistry	1	19	174	55	15	normal weight	4620	12.8	Good	7.1	16	Good	211	6	Pass	15.4	7.6	Pass	14.4	Pass		7	3	Fail	74.8	Pass
Sophomore	Chemistry	1	20	184	72	15	normal weight	5009	14.3	Excellent	6.8	19	Excellent	262	8.5	Good	18.6	8	Good	18	Excellent		4	0	Fail	82.8	Good
Sophomore	Chemistry	1	20	185	80	15	normal weight	5369	15	Excellent	6.8	19	Excellent	231	7	Pass	18.2	8	Good	16	Good		1	0	Fail	80	Good
Sophomore	Chemistry	1	22	181	68	15	normal weight	4957	14.3	Excellent	6.9	18	Excellent	267	9	Excellent	20.1	8.5	Good	17	Good		4	0	Fail	81.8	Good
Sophomore	Chemistry	1	21	170	53	15	normal weight	4844	13.5	Excellent	7.7	14.8	Pass	222	6.6	Pass	13.5	7.4	Pass	12.4	Pass		6	2	Fail	71.7	Pass
Sophomore	Chemistry	1	20	173	65	15	normal weight	4833	13.5	Excellent	7.9	14.4	Pass	210	6	Pass	17.8	8	Good	12.4	Pass		3	0	Fail	69.3	Pass
Sophomore	Chemistry	1	22	169	62	15	normal weight	4872	13.5	Excellent	6.9	18	Excellent	229	7	Pass	19.8	8.5	Good	15.6	Pass		14	7.6	Pass	85.2	Good
Sophomore	Chemistry	1	19	174	60	15	normal weight	4829	13.5	Excellent	7.5	15.2	Pass	222	6.6	Pass	15.2	7.6	Pass	15.2	Pass		4	0	Fail	73.1	Pass
Sophomore	Chemistry	1	19	179	70	15	normal weight	4466	12	Good	8.1	14	Pass	203	5	Fail	15.2	7.6	Pass	8	Fail		1	0	Fail	61.6	Pass
Sophomore	Chemistry	1	20	171	80	12	overweight	4355	12	Good	7.9	14.4	Pass	211	6	Pass	15.1	7.6	Pass	8	Fail		1	0	Fail	60	Pass
Sophomore	Chemistry	1	20	173	63	15	normal weight	4670	12.8	Good	7.1	16	Good	212	6.2	Pass	15.1	7.6	Pass	14.4	Pass		4	0	Fail	72	Pass
Sophomore	Chemistry	1	20	172	57	15	normal weight	4796	12.8	Good	7.3	15.6	Pass	217	6.4	Pass	16.3	7.8	Pass	12	Pass		4	0	Fail	69.6	Pass
Sophomore	Chemistry	1	19	173	60	15	normal weight	5012	14.3	Excellent	6.7	20	Excellent	215	6.2	Pass	15.7	7.6	Pass	15.6	Pass		3	0	Fail	78.7	Pass
Sophomore	Chemistry	1	20	180	68	15	normal weight	5015	14.3	Excellent	6.2	20	Excellent	270	9.5	Excellent	14	7.4	Pass	20	Excellent		10	6	Pass	92.2	Excellent
Sophomore	Chemistry	1	19	170	80	12	overweight	5014	14.3	Excellent	6.5	20	Excellent	215	6.2	Pass	9.8	6.8	Pass	12	Pass		2	0	Fail	71.3	Pass
Sophomore	Chemistry	1	19	168	61	15	normal weight	4916	13.5	Excellent	7	17	Good	220	6.6	Pass	15.5	7.6	Pass	14	Pass		5	1	Fail	74.7	Pass
Sophomore	Chemistry	1	20	178	59	15	normal weight	4824	13.5	Excellent	7.5	15.2	Pass	210	6	Pass	9.5	6.8	Pass	10	Fail		11	6.4	Pass	72.9	Pass
Sophomore	Chemistry	1	19	173	61	15	normal weight	5291	15	Excellent	6.8	19	Excellent	235	7.2	Pass	16.3	7.8	Pass	15.6	Pass		4	0	Fail	79.6	Pass
Sophomore	Chemistry	1	21	170	60	15	normal weight	4472	12	Good	6.6	20	Excellent	232	7.2	Pass	15.5	7.6	Pass	15.6	Pass		10	6	Pass	83.4	Good
Sophomore	Chemistry	1	19	171	61	15	normal weight	6029	15	Excellent	7	17	Good	250	8	Good	16.2	7.6	Pass	17	Good		1	0	Fail	79.6	Pass
Sophomore	Chemistry	1	21	170	62	15	normal weight	4953	14.3	Excellent	7.3	15.6	Pass	243	7.6	Pass	14.5	7.4	Pass	14.4	Pass		11	6.4	Pass	80.7	Good
Sophomore	Chemistry	1	19	170	52	15	normal weight	4302	12	Good	6.4	20	Excellent	237	7.4	Pass	14.5	7.4	Pass	15.2	Pass		2	0	Fail	77	Pass
Sophomore	Chemistry	1	20	174	58	15	normal weight	5026	14.3	Excellent	6.9	18	Excellent	230	7	Pass	15.5	7.6	Pass	14.4	Pass		4	0	Fail	76.3	Pass
Sophomore	Chemistry	1	19	170	80	12	overweight	4791	12.8	Good	7.7	14.8	Pass	215	6.2	Pass	16.5	7.8	Pass	10	Fail		0	0	Fail	63.6	Pass
Sophomore	Chemistry	1	17	168	61	15	normal weight	4293	11.7	Pass	7	17	Good	225	6.8	Pass	13.5	7.4	Pass	12	Pass		0	0	Fail	69.9	Pass
Sophomore	Chemistry	1	18	173	58	15	normal weight	4421	12	Good	6.8	19	Excellent	255	8	Good	16	7.6	Pass	16	Good		15	8	Good	85.6	Good
Sophomore	Chemistry	1	19	162	50	15	normal weight	4548	12	Good	8.7	12.8	Pass	205	5	Fail	6	6.2	Pass	12.4	Pass		6	2	Fail	65.4	Pass
Sophomore	Chemistry	1	20	174	57	15	normal weight	5634	15	Excellent	6.7	20	Excellent	220	6.6	Pass	18.5	8	Good	13.6	Pass		16	8.5	Good	86.7	Good
Sophomore	Chemistry	1	20	170	50	12	underweight	4722	12.8	Good	6.9	18	Excellent	205	5	Fail	6	6.2	Pass	15.6	Pass		6	2	Fail	71.6	Pass
Sophomore	Chemistry	1	18	172	59	15	normal weight	5149	15	Excellent	8.7	12.8	Pass	210	6	Pass	13.5	7.4	Pass	14.4	Pass		9	5	Fail	75.6	Pass
Sophomore	Chemistry	1	21	177	73	15	normal weight	6417	15	Excellent	6.9	18	Excellent	260	8.5	Good	14	7.4	Pass	13.2	Pass		7	3	Fail	80.1	Good
Sophomore	Chemistry	1	21	163	61	15	normal weight	3435	9.6	Pass	6.8	19	Excellent	230	7	Pass	17	7.8	Pass	12.8	Pass		6	2	Fail	73.2	Pass
Sophomore	Chemistry	1	18	168	60	15	normal weight	5593	15	Excellent	7	17	Good	230	7	Pass	24	9.5	Excellent	12.8	Pass		7	3	Fail	79.3	Pass
Sophomore	Chemistry	1	20	169	54	15	normal weight	4886	13.5	Excellent	6.6	20	Excellent	235	7.2	Pass	10	6.8	Pass	12.4	Pass		7	3	Fail	77.9	Pass
Sophomore	Chemistry	1	20	167	66	15	normal weight	4499	12	Good	7	17	Good	230	7	Pass	19	8	Good	13.2	Pass		10	6	Pass	78.2	Pass
Sophomore	Chemistry	1	20	165	53	15	normal weight	4898	13.5	Excellent	6.6	20	Excellent	240	7.6	Pass	18	8	Good	12	Pass		7	3	Fail	79.1	Pass
Sophomore	Chemistry	1	19	166	55	15	normal weight	3918	10.8	Pass	6.6	20	Excellent	235	7.2	Pass	19	8	Good	13.6	Pass		10	6	Pass	80.6	Good
Sophomore	Chemistry	1	20	176	61	15	normal weight	6281	15	Excellent	6.6	20	Excellent	250	8	Good	13	7.2	Pass	13.6	Pass		16	8.5	Good	87.3	Good
Sophomore	Chemistry	1	19	179	76	15	normal weight	5624	15	Excellent	7	17	Good	230	7	Pass	19	8	Good	12	Pass		4	0	Fail	74	Pass
Sophomore	Chemistry	1	20	169	62	15	normal weight	4828	13.5	Excellent	7.4	15.2	Pass	220	6.6	Pass	12	7	Pass	14	Pass		5	1	Fail	72.3	Pass
Sophomore	Chemistry	1	19	171	64	15	normal weight	5742	15	Excellent	7	17	Good	230	7	Pass	7	6.4	Pass	13.6	Pass		8	4	Fail	78	Pass
Sophomore	Chemistry	1	19	169	47	12	underweight	3383	9.6	Pass	7.7	14.8	Pass	210	6	Pass	11	7	Pass	13.6	Pass		3	0	Fail	63	Pass
Sophomore	Chemistry	1	19	183	69	15	normal weight	5800	15	Excellent	7.3	15.6	Pass	210	6	Pass	11	7	Pass	13.2	Pass		4	0	Fail	71.8	Pass
Sophomore	Chemistry	1	20	175	60	15	normal weight	5403	15	Excellent	6.9	18	Excellent	250	8	Good	8.5	6.6	Pass	13.2	Pass		6	2	Fail	77.8	Pass
Sophomore	Chemistry	1	21	160	56	15	normal weight	3734	10.5	Pass	7.5	15.2	Pass	240	7.6	Pass	12	7	Pass	13.2	Pass		10	6	Pass	74.5	Pass
Sophomore	Chemistry	1	18	161	55	15	normal weight	4356	12	Good	7.9	14.4	Pass	215	6.2	Pass	6	6.2	Pass	12	Pass		9	5	Fail	70.8	Pass
Sophomore	Chemistry	1	19	175	75	12	overweight	5443	15	Excellent	6.6	20	Excellent	240	7.6	Pass	17	7.8	Pass	13.2	Pass		3	0	Fail	75.6	Pass
Sophomore	Chemistry	1	19	168	75	12	overweight	4844	13.5	Excellent	9	12	Pass	200	4	Fail	9	6.6	Pass	13.2	Pass		4	0	Fail	61.3	Pass
Sophomore	Chemistry	1	19	173	65	15	normal weight	5431	15	Excellent	6.6	20	Excellent	240	7.6	Pass	18	8	Good	15.6	Pass		14	7.6	Pass	88.8	Good
Sophomore	Chemistry	1	20	175	60	15	normal weight	4746	12.8	Good	6.4	20	Excellent	250	8	Good	17	7.8	Pass	14	Pass		12	6.8	Pass	84.4	Good
Sophomore	Chemistry	1	20	176	60	15	normal weight	3889	10.8	Pass	7	17	Good	220	6.6	Pass	16	7.6	Pass	14	Pass		4	0	Fail	71	Pass
Sophomore	Chemistry	1	20	168	59	15	normal weight	6651	15	Excellent	7.4	15.2	Pass	220	6.6	Pass	29	10	Excellent	13.2	Pass		11	6.4	Pass	81.4	Good
Sophomore	Chemistry	1	19	168	78	12	overweight	5304	15	Excellent	7.7	14.8	Pass	220	6.6	Pass	13	7.2	Pass	14	Pass		6	2	Fail	71.6	Pass
Sophomore	Chemistry	1	20	165	55	15	normal weight	4142	11.4	Pass	7.2	15.6	Pass	240	7.6	Pass	13	7.2	Pass	13.2	Pass		4	0	Fail	70	Pass
Sophomore	Chemistry	1	19	170	50	12	underweight	4796	12.8	Good	7.4	15.2	Pass	230	7	Pass	19	8	Good	12	Pass		5	1	Fail	68	Pass
Sophomore	Chemistry	1	19	169	55	15	normal weight	5683	15	Excellent	7	17	Good	240	7.6	Pass	19	8	Good	12.4	Pass		6	2	Fail	77	Pass
Sophomore	Chemistry	1	20	167	50	15	normal weight	4245	11.7	Pass	7.6	14.8	Pass	250	8	Good	21	8.5	Good	14.4	Pass		4	0	Fail	72.4	Pass
Sophomore	Chemistry	1	19	170	65	15	normal weight	4662	12.8	Good	7.3	15.6	Pass	220	6.6	Pass	19	8	Good	13.6	Pass		15	8	Good	79.6	Pass
Sophomore	Chemistry	1	19	177	65	15	normal weight	5013	14.3	Excellent	7	17	Good	230	7	Pass	10	6.8	Pass	12.4	Pass		6	2	Fail	74.5	Pass
Sophomore	Chemistry	1	19	170	63	15	normal weight	4601	12.8	Good	6.9	18	Excellent	220	6.6	Pass	11	7	Pass	12.8	Pass		12	6.8	Pass	79	Pass
Sophomore	Chemistry	1	19	170	55	15	normal weight	3530	9.9	Pass	7.4	15.2	Pass	220	6.6	Pass	10	6.8	Pass	15.2	Pass		3	0	Fail	68.7	Pass
Sophomore	Chemistry	1	19	180	61	15	normal weight	3094	7.5	Fail	7.4	15.2	Pass	235	7.2	Pass	11	7	Pass	15.2	Pass		7	3	Fail	70.1	Pass
Sophomore	Chemistry	1	20	173	65	15	normal weight	5248	15	Excellent	6.4	20	Excellent	240	7.6	Pass	12	7	Pass	14.4	Pass		11	6.4	Pass	85.4	Good
Sophomore	Chemistry	1	20	176	65	15	normal weight	5576	15	Excellent	7.4	15.2	Pass	230	7	Pass	15	7.6	Pass	12	Pass		6	2	Fail	73.8	Pass
Sophomore	Chemistry	1	20	171	60	15	normal weight	4925	14.3	Excellent	7.2	15.6	Pass	220	6.6	Pass	17	7.8	Pass	12	Pass		8	4	Fail	75.3	Pass
Sophomore	Chemistry	1	20	165	55	15	normal weight	4582	12.8	Good	6.8	19	Excellent	250	8	Good	17	7.8	Pass	13.2	Pass		10	6	Pass	81.8	Good
Sophomore	Chemistry	1	19	168	57	15	normal weight	4309	12	Good	7.5	15.2	Pass	230	7	Pass	20	8.5	Good	13.6	Pass		4	0	Fail	71.3	Pass
Sophomore	Chemistry	1	20	173	63	15	normal weight	4614	12.8	Good	7.1	16	Good	240	7.6	Pass	16	7.6	Pass	14	Pass		9	5	Fail	78	Pass
Sophomore	Chemistry	1	20	173	65	15	normal weight	3563	9.9	Pass	6.9	18	Excellent	240	7.6	Pass	15.5	7.6	Pass	14.4	Pass		8	4	Fail	76.5	Pass
Sophomore	Chemistry	1	20	170	60	15	normal weight	4455	12	Good	7.2	15.6	Pass	250	8	Good	13.5	7.4	Pass	12.8	Pass		6	2	Fail	72.8	Pass
Sophomore	Chemistry	1	20	172	59	15	normal weight	5504	15	Excellent	7	17	Good	240	7.6	Pass	14	7.4	Pass	14.8	Pass		10	6	Pass	82.8	Good
Sophomore	Chemistry	1	20	168	60	15	normal weight	4618	12.8	Good	6.7	20	Excellent	250	8	Good	11	7	Pass	12	Pass		6	2	Fail	76.8	Pass
Sophomore	Chemistry	1	19	179	68	15	normal weight	4559	12.8	Good	6.7	20	Excellent	260	8.5	Good	14	7.4	Pass	13.2	Pass		2	0	Fail	76.9	Pass
Sophomore	Chemistry	1	20	174	65	15	normal weight	4882	13.5	Excellent	6.3	20	Excellent	280	10	Excellent	9	6.6	Pass	15.6	Pass		14	7.6	Pass	88.3	Good
Sophomore	Chemistry	1	19	175	70	15	normal weight	5571	15	Excellent	7.1	16	Good	230	7	Pass	4	6	Pass	14	Pass		3	0	Fail	73	Pass
Sophomore	Chinese	1	19	170	65	15	normal weight	4300	12	Good	8.7	12.8	Pass	220	6.6	Pass	10	6.8	Pass	14	Pass		1	0	Fail	67.2	Pass
Sophomore	Chinese	1	21	175	53	12	underweight	4300	12	Good	7.5	15.2	Pass	230	7	Pass	20	8.5	Good	14	Pass		8	4	Fail	72.7	Pass
Sophomore	Chinese	1	19	178	75	15	normal weight	5000	14.3	Excellent	8.4	13.2	Pass	210	6	Pass	5	6	Pass	14.4	Pass		0	0	Fail	68.9	Pass
Sophomore	Chinese	1	19	177	59	15	normal weight	4800	13.5	Excellent	7.3	15.6	Pass	250	8	Good	12	7	Pass	14	Pass		5	1	Fail	74.1	Pass
Sophomore	Chinese	1	19	180	71	15	normal weight	4600	12.8	Good	8	14	Pass	210	6	Pass	17	7.8	Pass	14.4	Pass		1	0	Fail	70	Pass
Sophomore	Chinese	1	22	169	73	12	overweight	4750	12.8	Good	8.4	13.2	Pass	220	6.6	Pass	18	8	Good	12.8	Pass		2	0	Fail	65.4	Pass
Sophomore	Chinese	1	19	170	62	15	normal weight	4700	12.8	Good	8.8	12.4	Pass	210	6	Pass	6	6.2	Pass	13.6	Pass		0	0	Fail	66	Pass
Sophomore	Chinese	1	19	178	70	15	normal weight	5000	14.3	Excellent	8	14	Pass	240	7.6	Pass	20	8.5	Good	12.8	Pass		9	5	Fail	77.2	Pass
Sophomore	Chinese	1	20	173	65	15	normal weight	5550	15	Excellent	6.9	18	Excellent	240	7.6	Pass	25	10	Excellent	14.8	Pass		13	7.2	Pass	87.6	Good
Sophomore	Chinese	1	19	165	60	15	normal weight	4000	11.1	Pass	8.1	14	Pass	220	6.6	Pass	15	7.6	Pass	12.8	Pass		1	0	Fail	67.1	Pass
Sophomore	Chinese	1	20	177	55	12	underweight	5000	14.3	Excellent	7.9	14.4	Pass	260	8.5	Good	15	7.6	Pass	14.8	Pass		11	6.4	Pass	78	Pass
Sophomore	Chinese	1	19	175	55	15	normal weight	5000	14.3	Excellent	7.7	14.8	Pass	220	6.6	Pass	20	8.5	Good	14	Pass		1	0	Fail	73.2	Pass
Sophomore	Chinese	1	20	170	56	15	normal weight	4500	12	Good	7.2	15.6	Pass	230	7	Pass	20	8.5	Good	14	Pass		11	6.4	Pass	78.5	Pass
Sophomore	Chinese	1	19	173	60	15	normal weight	5000	14.3	Excellent	7.2	15.6	Pass	230	7	Pass	20	8.5	Good	12.8	Pass		15	8	Good	81.2	Good
Sophomore	Chinese	1	20	175	70	15	normal weight	4500	12	Good	6.9	18	Excellent	240	7.6	Pass	15	7.6	Pass	17	Good		1	0	Fail	77.2	Pass
Sophomore	Chinese	1	19	182	74	15	normal weight	4820	13.5	Excellent	8	14	Pass	230	7	Pass	11	7	Pass	12	Pass		0	0	Fail	68.5	Pass
Sophomore	Chinese	1	19	184	65	15	normal weight	5500	15	Excellent	7.6	14.8	Pass	250	8	Good	10	6.8	Pass	12	Pass		2	0	Fail	71.6	Pass
Sophomore	Chinese	1	19	185	65	15	normal weight	5800	15	Excellent	7.2	15.6	Pass	250	8	Good	10	6.8	Pass	16	Good		9	5	Fail	81.4	Good
Sophomore	Chinese	1	19	175	80	12	overweight	6000	15	Excellent	7.4	15.2	Pass	210	6	Pass	21	8.5	Good	14	Pass		3	0	Fail	70.7	Pass
Sophomore	Chinese	1	19	177	65	15	normal weight	6000	15	Excellent	7.7	14.8	Pass	230	7	Pass	20	8.5	Good	14.4	Pass		9	5	Fail	79.7	Pass
Sophomore	Chinese	1	20	175	60	15	normal weight	5000	14.3	Excellent	7.3	15.6	Pass	230	7	Pass	20	8.5	Good	13.6	Pass		0	0	Fail	74	Pass
Sophomore	Chinese	1	20	167	55	15	normal weight	5000	14.3	Excellent	7.3	15.6	Pass	210	6	Pass	18	8	Good	12.4	Pass		1	0	Fail	71.3	Pass
Sophomore	Chinese	1	18	186	60	12	underweight	6000	15	Excellent	7.1	16	Good	230	7	Pass	20	8.5	Good	14	Pass		8	4	Fail	76.5	Pass
Sophomore	Chinese	1	19	175	70	15	normal weight	5000	14.3	Excellent	8.6	12.8	Pass	210	6	Pass	20	8.5	Good	13.2	Pass		0	0	Fail	69.8	Pass
Sophomore	Chinese	1	19	181	78	15	normal weight	5500	15	Excellent	7.1	16	Good	230	7	Pass	22	9	Excellent	14.4	Pass		0	0	Fail	76.4	Pass
Sophomore	Chinese	1	19	180	75	15	normal weight	4920	14.3	Excellent	7	17	Good	230	7	Pass	18	8	Good	14	Pass		5	1	Fail	76.3	Pass
Sophomore	Chinese	1	19	180	60	15	normal weight	5000	14.3	Excellent	6.7	20	Excellent	270	9.5	Excellent	18	8	Good	17	Good		10	6	Pass	89.8	Good
Sophomore	Chinese	1	19	173	60	15	normal weight	5000	14.3	Excellent	7.8	14.4	Pass	240	7.6	Pass	15	7.6	Pass	14.4	Pass		4	0	Fail	73.3	Pass
Sophomore	Chinese	1	20	175	80	12	overweight	5000	14.3	Excellent	7.6	14.8	Pass	210	6	Pass	15	7.6	Pass	10	Fail		0	0	Fail	64.7	Pass
Sophomore	Chinese	1	20	168	55	15	normal weight	5000	14.3	Excellent	6.7	20	Excellent	240	7.6	Pass	17	7.8	Pass	12.8	Pass		13	7.2	Pass	84.7	Good
Sophomore	Chinese	1	21	186	82	15	normal weight	6000	15	Excellent	7.2	15.6	Pass	220	6.6	Pass	17	7.8	Pass	6	Fail		0	0	Fail	66	Pass
Sophomore	Chinese	1	20	172	60	15	normal weight	5500	15	Excellent	6.5	20	Excellent	240	7.6	Pass	18	8	Good	15.2	Pass		11	6.4	Pass	87.2	Good
Sophomore	Chinese	1	20	176	60	15	normal weight	5000	14.3	Excellent	7	17	Good	230	7	Pass	16	7.6	Pass	14.8	Pass		12	6.8	Pass	82.5	Good
Sophomore	English	1	20	176	58	15	normal weight	4355	12	Good	7.5	15.2	Pass	240	7.6	Pass	11.4	7	Pass	15.6	Pass		4	0	Fail	72.4	Pass
Sophomore	English	1	18	170	50	12	underweight	5030	14.3	Excellent	6.9	18	Excellent	215	6.2	Pass	12.2	7.2	Pass	12.4	Pass		6	2	Fail	72.1	Pass
Sophomore	English	1	20	165	75	12	overweight	3715	10.5	Pass	7.8	14.4	Pass	210	6	Pass	19.9	8.5	Good	12	Pass		1	0	Fail	63.4	Pass
Sophomore	English	1	21	187	64	15	normal weight	5874	15	Excellent	6.5	20	Excellent	255	8	Good	11	7	Pass	13.6	Pass		5	1	Fail	79.6	Pass
Sophomore	English	1	20	182	65	15	normal weight	5200	15	Excellent	7.2	15.6	Pass	255	8	Good	14	7.4	Pass	13.2	Pass		14	7.6	Pass	81.8	Good
Sophomore	English	1	19	167	53	15	normal weight	4000	11.1	Pass	6.9	18	Excellent	230	7	Pass	22.6	9	Excellent	13.2	Pass		10	6	Pass	79.3	Pass
Sophomore	English	1	20	178	62	15	normal weight	4200	11.7	Pass	6.9	18	Excellent	208	6	Pass	13.1	7.2	Pass	14	Pass		13	7.2	Pass	79.1	Pass
Sophomore	English	1	20	167	30.5	12	underweight	4790	12.8	Good	6.4	20	Excellent	255	8	Good	7.6	6.4	Pass	13.2	Pass		20	11	Excellent	83.4	Good
Sophomore	English	1	19	181	60	15	normal weight	5100	15	Excellent	6.9	18	Excellent	250	8	Good	4	6	Pass	12	Pass		11	6.4	Pass	80.4	Good
Sophomore	English	1	20	176	77	12	overweight	6036	15	Excellent	7.7	14.8	Pass	210	6	Pass	17.1	7.8	Pass	12	Pass		11	6.4	Pass	74	Pass
Sophomore	English	1	20	182	65	15	normal weight	5735	15	Excellent	6.5	20	Excellent	250	8	Good	16.8	7.8	Pass	15.6	Pass		12	6.8	Pass	88.2	Good
Sophomore	English	1	20	167	67	12	overweight	5533	15	Excellent	7.2	15.6	Pass	210	6	Pass	20.8	8.5	Good	13.2	Pass		1	0	Fail	70.3	Pass
Sophomore	English	1	20	173	60	15	normal weight	3600	10.2	Pass	6.2	20	Excellent	275	10	Excellent	11.2	7	Pass	16	Good		17	9	Excellent	87.2	Good
Sophomore	English	1	20	169	50	12	underweight	3553	9.9	Pass	6.7	20	Excellent	235	7.2	Pass	16	7.6	Pass	13.2	Pass		10	6	Pass	75.9	Pass
Sophomore	English	1	18	183	56	12	underweight	4978	14.3	Excellent	7	17	Good	263	9	Excellent	6	6.2	Pass	12.4	Pass		11	6.4	Pass	77.3	Pass
Sophomore	English	1	19	179	65	15	normal weight	4600	12.8	Good	6.4	20	Excellent	260	8.5	Good	10.1	6.8	Pass	14.8	Pass		11	6.4	Pass	84.3	Good
Sophomore	English	1	20	170	65	15	normal weight	4600	12.8	Good	6.6	20	Excellent	240	7.6	Pass	12.6	7.2	Pass	12.4	Pass		13	7.2	Pass	82.2	Good
Sophomore	English	1	19	175	66	15	normal weight	5840	15	Excellent	6.8	19	Excellent	210	6	Pass	11	7	Pass	14.8	Pass		11	6.4	Pass	83.2	Good
Sophomore	English	1	19	176	65	15	normal weight	4390	12	Good	6.5	20	Excellent	225	6.8	Pass	12.6	7.2	Pass	20	Excellent		17	9	Excellent	90	Excellent
Sophomore	English	1	24	174	60	15	normal weight	5422	15	Excellent	7.2	15.6	Pass	255	8	Good	20	8.5	Good	18	Excellent		11	6.4	Pass	86.5	Good
Sophomore	Law	1	19	170	56	15	normal weight	4800	13.5	Excellent	7.2	15.6	Pass	220	6.6	Pass	15	7.6	Pass	12.4	Pass		2	0	Fail	70.7	Pass
Sophomore	Law	1	20	170	70	12	overweight	4800	13.5	Excellent	7.2	15.6	Pass	220	6.6	Pass	12	7	Pass	12.8	Pass		2	0	Fail	67.5	Pass
Sophomore	Law	1	19	170	65	15	normal weight	4800	13.5	Excellent	8.2	13.6	Pass	215	6.2	Pass	16	7.6	Pass	12.4	Pass		2	0	Fail	68.3	Pass
Sophomore	Law	1	21	163	70	12	overweight	4300	12	Good	7.4	15.2	Pass	210	6	Pass	7.3	6.4	Pass	12	Pass		2	0	Fail	63.6	Pass
Sophomore	Law	1	19	170	54	15	normal weight	4800	13.5	Excellent	6.9	18	Excellent	260	8.5	Good	6	6.2	Pass	16	Good		6	2	Fail	79.2	Pass
Sophomore	Law	1	21	170	65	15	normal weight	5600	15	Excellent	7.3	15.6	Pass	245	7.8	Pass	6	6.2	Pass	14.8	Pass		3	0	Fail	74.4	Pass
Sophomore	Law	1	19	184	80	15	normal weight	5300	15	Excellent	7.3	15.6	Pass	250	8	Good	10	6.8	Pass	12	Pass		2	0	Fail	72.4	Pass
Sophomore	Law	1	18	178	70	15	normal weight	5008	14.3	Excellent	6.9	18	Excellent	250	8	Good	3	5	Fail	16	Good		8	4	Fail	80.3	Good
Sophomore	Law	1	22	176	67	15	normal weight	3914	10.8	Pass	7.7	14.8	Pass	240	7.6	Pass	22	9	Excellent	16	Good		12	6.8	Pass	80	Good
Sophomore	Law	1	21	171	54	15	normal weight	3700	10.5	Pass	7	17	Good	250	8	Good	14	7.4	Pass	17	Good		11	6.4	Pass	81.3	Good
Sophomore	Law	1	21	174	76	12	overweight	3200	9	Pass	8.3	13.6	Pass	210	6	Pass	26	10	Excellent	12	Pass		3	0	Fail	62.6	Pass
Sophomore	Law	1	19	176	84	12	overweight	4260	11.7	Pass	7.6	14.8	Pass	220	6.6	Pass	11	7	Pass	14	Pass		1	0	Fail	66.1	Pass
Sophomore	Law	1	18	172	53	15	normal weight	4255	11.7	Pass	7	17	Good	270	9.5	Excellent	20	8.5	Good	19	Excellent		6	2	Fail	82.7	Good
Sophomore	Law	1	20	176	57	15	normal weight	3988	11.1	Pass	7.4	15.2	Pass	240	7.6	Pass	17	7.8	Pass	15.6	Pass		6	2	Fail	74.3	Pass
Sophomore	Law	1	19	170	53	15	normal weight	3210	9	Pass	7	17	Good	255	8	Good	33	10	Excellent	13.2	Pass		14	7.6	Pass	79.8	Pass
Sophomore	Law	1	19	173	63	15	normal weight	4522	12	Good	6.8	19	Excellent	235	7.2	Pass	15	7.6	Pass	17	Good		5	1	Fail	78.8	Pass
Sophomore	Law	1	20	174	57	15	normal weight	3955	11.1	Pass	7.1	16	Good	235	7.2	Pass	15	7.6	Pass	15.6	Pass		4	0	Fail	72.5	Pass
Sophomore	Law	1	21	172	81	12	overweight	4119	11.4	Pass	7.7	14.8	Pass	220	6.6	Pass	9	6.6	Pass	16	Good		0	0	Fail	67.4	Pass
Sophomore	Law	1	19	165	50	15	normal weight	4050	11.1	Pass	7.3	15.6	Pass	240	7.6	Pass	15	7.6	Pass	14.4	Pass		11	6.4	Pass	77.7	Pass
Sophomore	Law	1	20	175	85	12	overweight	4362	12	Good	7.9	14.4	Pass	230	7	Pass	18	8	Good	13.6	Pass		1	0	Fail	67	Pass
Sophomore	Law	1	20	178	60	15	normal weight	4433	12	Good	7.6	14.8	Pass	230	7	Pass	8	6.6	Pass	14.4	Pass		2	0	Fail	69.8	Pass
Sophomore	Law	1	20	178	58	15	normal weight	3701	10.5	Pass	6.7	20	Excellent	245	7.8	Pass	15	7.6	Pass	16	Good		5	1	Fail	77.9	Pass
Sophomore	Law	1	20	175	72	15	normal weight	3219	9	Pass	7.6	14.8	Pass	245	7.8	Pass	10	6.8	Pass	15.2	Pass		3	0	Fail	68.6	Pass
Sophomore	Law	1	19	170	60	15	normal weight	4661	12.8	Good	7.5	15.2	Pass	235	7.2	Pass	22	9	Excellent	15.6	Pass		7	3	Fail	77.8	Pass
Sophomore	Law	1	21	178	60	15	normal weight	4019	11.1	Pass	7.2	15.6	Pass	250	8	Good	17	7.8	Pass	14.4	Pass		10	6	Pass	77.9	Pass
Sophomore	Law	1	19	179	54	12	underweight	3596	10.2	Pass	7.1	16	Good	230	7	Pass	10	6.8	Pass	15.6	Pass		11	6.4	Pass	74	Pass
Sophomore	Law	1	19	173	63	15	normal weight	4200	11.7	Pass	7.2	15.6	Pass	235	7.2	Pass	17	7.8	Pass	16	Good		5	1	Fail	74.3	Pass
Sophomore	Law	1	19	172	62	15	normal weight	4296	11.7	Pass	7	17	Good	255	8	Good	14	7.4	Pass	17	Good		16	8.5	Good	84.6	Good
Sophomore	Law	1	20	160	50	15	normal weight	4165	11.4	Pass	7.4	15.2	Pass	250	8	Good	15	7.6	Pass	15.2	Pass		10	6	Pass	78.4	Pass
Sophomore	Law	1	19	175	70	15	normal weight	4900	13.5	Excellent	7.4	15.2	Pass	260	8.5	Good	24	9.5	Excellent	13.2	Pass		2	0	Fail	74.9	Pass
Sophomore	Law	1	20	174	60	15	normal weight	8250	15	Excellent	8	14	Pass	230	7	Pass	10	6.8	Pass	12.8	Pass		2	0	Fail	70.6	Pass
Sophomore	Law	1	20	177	70	15	normal weight	4700	12.8	Good	7.1	16	Good	260	8.5	Good	17	7.8	Pass	14	Pass		17	9	Excellent	83.1	Good
Sophomore	Law	1	19	170	68	15	normal weight	7368	15	Excellent	7.4	15.2	Pass	230	7	Pass	14	7.4	Pass	14.8	Pass		1	0	Fail	74.4	Pass
Sophomore	Law	1	20	175	65	15	normal weight	8139	15	Excellent	7.4	15.2	Pass	250	8	Good	18	8	Good	13.6	Pass		1	0	Fail	74.8	Pass
Sophomore	Law	1	20	174	60	15	normal weight	6200	15	Excellent	7.4	15.2	Pass	255	8	Good	17	7.8	Pass	15.2	Pass		5	1	Fail	77.2	Pass
Sophomore	Law	1	21	172	75	12	overweight	5270	15	Excellent	7.4	15.2	Pass	240	7.6	Pass	20	8.5	Good	14.8	Pass		1	0	Fail	73.1	Pass
Sophomore	Law	1	21	170	68	15	normal weight	5518	15	Excellent	7.2	15.6	Pass	240	7.6	Pass	19	8	Good	13.2	Pass		2	0	Fail	74.4	Pass
Sophomore	Law	1	21	178	65	15	normal weight	4500	12	Good	8	14	Pass	250	8	Good	20	8.5	Good	13.2	Pass		3	0	Fail	70.7	Pass
Sophomore	Law	1	20	170	75	12	overweight	4793	12.8	Good	7.2	15.6	Pass	235	7.2	Pass	15	7.6	Pass	12.4	Pass		2	0	Fail	67.6	Pass
Sophomore	Law	1	21	178	72	15	normal weight	5640	15	Excellent	7	17	Good	240	7.6	Pass	15	7.6	Pass	14.8	Pass		15	8	Good	85	Good
Sophomore	Law	1	19	175	65	15	normal weight	8775	15	Excellent	6.6	20	Excellent	230	7	Pass	15	7.6	Pass	14.4	Pass		8	4	Fail	83	Good
Sophomore	Law	1	21	185	63	15	normal weight	5082	15	Excellent	7.6	14.8	Pass	230	7	Pass	16	7.6	Pass	16	Good		5	1	Fail	76.4	Pass
Sophomore	Law	1	19	167	60	15	normal weight	5742	15	Excellent	7.3	15.6	Pass	235	7.2	Pass	17	7.8	Pass	14.8	Pass		2	0	Fail	75.4	Pass
Sophomore	Law	1	18	183	72	15	normal weight	6400	15	Excellent	7.1	16	Good	250	8	Good	16	7.6	Pass	13.2	Pass		1	0	Fail	74.8	Pass
Sophomore	Law	1	20	185	84	12	overweight	5863	15	Excellent	6.9	18	Excellent	250	8	Good	18	8	Good	17	Good		6	2	Fail	80	Good
Sophomore	Law	1	20	175	70	15	normal weight	5880	15	Excellent	7.3	15.6	Pass	250	8	Good	17	7.8	Pass	12.4	Pass		2	0	Fail	73.8	Pass
Sophomore	Law	1	22	178	61	15	normal weight	4412	12	Good	7.2	15.6	Pass	250	8	Good	18	8	Good	15.6	Pass		12	6.8	Pass	81	Good
Sophomore	Law	1	20	170	55	15	normal weight	4832	13.5	Excellent	7	17	Good	230	7	Pass	9.4	6.8	Pass	13.2	Pass		4	0	Fail	72.5	Pass
Sophomore	Law	1	19	172	60	15	normal weight	4400	12	Good	7	17	Good	208	6	Pass	9	6.6	Pass	8	Fail		1	0	Fail	64.6	Pass
Sophomore	Law	1	19	177	75	15	normal weight	5800	15	Excellent	7.9	14.4	Pass	225	6.8	Pass	12.4	7.2	Pass	8	Fail		1	0	Fail	66.4	Pass
Sophomore	Law	1	19	170	70	12	overweight	6164	15	Excellent	7.1	16	Good	235	7.2	Pass	15.4	7.6	Pass	13.2	Pass		1	0	Fail	71	Pass
Sophomore	Law	1	19	179	70	15	normal weight	6530	15	Excellent	6.4	20	Excellent	235	7.2	Pass	15.2	7.6	Pass	13.2	Pass		3	0	Fail	78	Pass
Sophomore	Law	1	19	178	60	15	normal weight	5800	15	Excellent	6.8	19	Excellent	230	7	Pass	16.4	7.8	Pass	14	Pass		2	0	Fail	77.8	Pass
Sophomore	Law	1	19	171	63	15	normal weight	4118	11.4	Pass	7.8	14.4	Pass	225	6.8	Pass	21	8.5	Good	12.4	Pass		4	0	Fail	68.5	Pass
Sophomore	Law	1	20	176	66	15	normal weight	6100	15	Excellent	7.3	15.6	Pass	215	6.2	Pass	13	7.2	Pass	13.6	Pass		10	6	Pass	78.6	Pass
Sophomore	Law	1	19	170	60	15	normal weight	5300	15	Excellent	6.8	19	Excellent	235	7.2	Pass	13	7.2	Pass	13.6	Pass		4	0	Fail	77	Pass
Sophomore	Law	1	21	183	67	15	normal weight	5836	15	Excellent	6.2	20	Excellent	260	8.5	Good	14.9	7.6	Pass	14	Pass		8	4	Fail	84.1	Good
Sophomore	History	1	19	173	52	12	underweight	3606	10.2	Pass	8	14	Pass	225	6.8	Pass	20	8.5	Good	13.6	Pass		1	0	Fail	65.1	Pass
Sophomore	History	1	20	174	67	15	normal weight	4428	12	Good	7.9	14.4	Pass	220	6.6	Pass	19	8	Good	12	Pass		2	0	Fail	68	Pass
Sophomore	History	1	19	164.5	47.4	12	underweight	4520	12	Good	7.5	15.2	Pass	255	8	Good	21	8.5	Good	14.4	Pass		10	6	Pass	76.1	Pass
Sophomore	History	1	20	177	68.8	15	normal weight	4652	12.8	Good	7.2	15.6	Pass	235	7.2	Pass	23	9	Excellent	15.6	Pass		4	0	Fail	75.2	Pass
Sophomore	History	1	19	169	56.2	15	normal weight	4428	12	Good	6.9	18	Excellent	260	8.5	Good	25	10	Excellent	17	Good		14	7.6	Pass	88.1	Good
Sophomore	History	1	20	174	60	15	normal weight	4500	12	Good	8	14	Pass	225	6.8	Pass	9	6.6	Pass	13.2	Pass		2	0	Fail	67.6	Pass
Sophomore	History	1	19	181	75	15	normal weight	5086	15	Excellent	7.5	15.2	Pass	250	8	Good	21	8.5	Good	14	Pass		1	0	Fail	75.7	Pass
Sophomore	History	1	21	170	52	15	normal weight	3316	9.3	Pass	8	14	Pass	215	6.2	Pass	9.6	6.8	Pass	13.6	Pass		1	0	Fail	64.9	Pass
Sophomore	History	1	20	169.5	73.8	12	overweight	4950	14.3	Excellent	7.1	16	Good	225	6.8	Pass	17	7.8	Pass	10	Fail		0	0	Fail	66.9	Pass
Sophomore	History	1	19	182	64.8	15	normal weight	5044	15	Excellent	7.3	15.6	Pass	250	8	Good	15	7.6	Pass	12	Pass		8	4	Fail	77.2	Pass
Sophomore	History	1	21	180	73	15	normal weight	4391	12	Good	7.8	14.4	Pass	240	7.6	Pass	14.5	7.4	Pass	14.8	Pass		4	0	Fail	71.2	Pass
Sophomore	History	1	19	177	56.7	15	normal weight	5120	15	Excellent	7.8	14.4	Pass	210	6	Pass	23	9	Excellent	14	Pass		3	0	Fail	73.4	Pass
Sophomore	History	1	20	164	51	15	normal weight	4167	11.4	Pass	8	14	Pass	220	6.6	Pass	18	8	Good	14	Pass		10	6	Pass	75	Pass
Sophomore	History	1	19	181.5	74.7	15	normal weight	4807	13.5	Excellent	7.7	14.8	Pass	230	7	Pass	17	7.8	Pass	14	Pass		4	0	Fail	72.1	Pass
Sophomore	History	1	19	179	64	15	normal weight	4297	11.7	Pass	7.3	15.6	Pass	240	7.6	Pass	10	6.8	Pass	14.4	Pass		1	0	Fail	71.1	Pass
Sophomore	History	1	21	168	62	15	normal weight	4036	11.1	Pass	7.2	15.6	Pass	250	8	Good	22	9	Excellent	16	Good		7	3	Fail	77.7	Pass
Sophomore	History	1	19	174	59	15	normal weight	3917	10.8	Pass	7.5	15.2	Pass	250	8	Good	12	7	Pass	14	Pass		7	3	Fail	73	Pass
Sophomore	History	1	18	170	55	15	normal weight	5320	15	Excellent	6.9	18	Excellent	260	8.5	Good	18	8	Good	18	Excellent		12	6.8	Pass	89.3	Good
Sophomore	History	1	22	170	62	15	normal weight	5006	14.3	Excellent	7.9	14.4	Pass	230	7	Pass	7	6.4	Pass	14.4	Pass		4	0	Fail	71.5	Pass
Sophomore	History	1	21	172	71	12	overweight	5211	15	Excellent	7.3	15.6	Pass	230	7	Pass	14	7.4	Pass	15.2	Pass		12	6.8	Pass	79	Pass
Sophomore	History	1	20	168	58	15	normal weight	5192	15	Excellent	7.3	15.6	Pass	235	7.2	Pass	15	7.6	Pass	15.2	Pass		8	4	Fail	79.6	Pass
Sophomore	History	1	20	181	75	15	normal weight	4426	12	Good	7.6	14.8	Pass	230	7	Pass	6	6.2	Pass	15.6	Pass		0	0	Fail	70.6	Pass
Sophomore	History	1	19	165	52	15	normal weight	4772	12.8	Good	7	17	Good	245	7.8	Pass	12	7	Pass	15.2	Pass		18	9.5	Excellent	84.3	Good
Sophomore	History	1	19	169.5	54.8	15	normal weight	4431	12	Good	7.9	14.4	Pass	245	7.8	Pass	15.5	7.6	Pass	15.2	Pass		2	0	Fail	72	Pass
Sophomore	History	1	19	174	74.1	12	overweight	4000	11.1	Pass	7.5	15.2	Pass	235	7.2	Pass	18	8	Good	13.6	Pass		0	0	Fail	67.1	Pass
Sophomore	History	1	19	176	49.1	12	underweight	4308	12	Good	7.6	14.8	Pass	240	7.6	Pass	17	7.8	Pass	12	Pass		2	0	Fail	66.2	Pass
Sophomore	History	1	21	171	66.8	15	normal weight	4100	11.4	Pass	7.9	14.4	Pass	240	7.6	Pass	17	7.8	Pass	14	Pass		2	0	Fail	70.2	Pass
Sophomore	History	1	21	170	62	15	normal weight	3300	9.3	Pass	7.8	14.4	Pass	230	7	Pass	20	8.5	Good	14	Pass		3	0	Fail	68.2	Pass
Sophomore	History	1	18	163	49.5	15	normal weight	4328	12	Good	7	17	Good	240	7.6	Pass	19	8	Good	12	Pass		11	6.4	Pass	78	Pass
Sophomore	History	1	22	178	60	15	normal weight	6521	15	Excellent	6.8	19	Excellent	260	8.5	Good	18	8	Good	17	Good		11	6.4	Pass	88.9	Good
Sophomore	History	1	22	171	52.9	15	normal weight	5052	15	Excellent	7.3	15.6	Pass	247	7.8	Pass	10	6.8	Pass	20	Excellent		10	6	Pass	86.2	Good
Sophomore	History	1	21	163	43.9	12	underweight	3333	9.3	Pass	7.7	14.8	Pass	220	6.6	Pass	12	7	Pass	15.2	Pass		10	6	Pass	70.9	Pass
Sophomore	History	1	19	170.5	54.3	15	normal weight	4181	11.7	Pass	7.2	15.6	Pass	250	8	Good	13	7.2	Pass	10	Fail		5	1	Fail	68.5	Pass
Sophomore	History	1	21	167	61.2	15	normal weight	5043	15	Excellent	7.4	15.2	Pass	240	7.6	Pass	8	6.6	Pass	17	Good		5	1	Fail	77.4	Pass
Sophomore	History	1	19	178	76.5	12	overweight	4886	13.5	Excellent	7.5	15.2	Pass	210	6	Pass	10	6.8	Pass	10	Fail		0	0	Fail	63.5	Pass
Sophomore	History	1	18	174	63.3	15	normal weight	4592	12.8	Good	7.3	15.6	Pass	235	7.2	Pass	16	7.6	Pass	13.6	Pass		2	0	Fail	71.8	Pass
Sophomore	History	1	20	163	56	15	normal weight	3914	10.8	Pass	7.7	14.8	Pass	200	4	Fail	10	6.8	Pass	13.2	Pass		10	6	Pass	70.6	Pass
Sophomore	History	1	20	170	59.7	15	normal weight	4585	12.8	Good	7	17	Good	255	8	Good	14	7.4	Pass	14	Pass		14	7.6	Pass	81.8	Good
Sophomore	History	1	22	173.5	62.1	15	normal weight	3329	9.3	Pass	7.3	15.6	Pass	240	7.6	Pass	13	7.2	Pass	13.2	Pass		13	7.2	Pass	75.1	Pass
Sophomore	Art	1	19	180	56	12	underweight	3914	10.8	Pass	8.2	13.6	Pass	220	6.6	Pass	10	6.8	Pass	8	Fail		5	1	Fail	58.8	Fail
Sophomore	Art	1	19	180	60	15	normal weight	3711	10.5	Pass	7.3	15.6	Pass	230	7	Pass	16.2	7.6	Pass	17	Good		10	6	Pass	78.7	Pass
Sophomore	Art	1	18	180	85	12	overweight	3933	10.8	Pass	8.2	13.6	Pass	220	6.6	Pass	20	8.5	Good	12	Pass		2	0	Fail	63.5	Pass
Sophomore	Art	1	20	182.5	72	15	normal weight	4308	12	Good	7.4	15.2	Pass	205	5	Fail	23.5	9.5	Excellent	14.8	Pass		10	6	Pass	77.5	Pass
Sophomore	Art	1	20	182	60	15	normal weight	3908	10.8	Pass	7.9	14.4	Pass	210	6	Pass	16.5	7.8	Pass	12.8	Pass		4	0	Fail	66.8	Pass
Sophomore	Art	1	20	170	48	12	underweight	3914	10.8	Pass	8.2	13.6	Pass	205	5	Fail	22.1	9	Excellent	13.2	Pass		9	5	Fail	68.6	Pass
Sophomore	Art	1	21	180	60	15	normal weight	4073	11.4	Pass	7.4	15.2	Pass	260	8.5	Good	27	10	Excellent	16	Good		11	6.4	Pass	82.5	Good
Sophomore	Art	1	19	180	66	15	normal weight	4694	12.8	Good	7.4	15.2	Pass	240	7.6	Pass	16	7.6	Pass	13.6	Pass		3	0	Fail	71.8	Pass
Sophomore	Art	1	19	184	70	15	normal weight	4598	12.8	Good	7.4	15.2	Pass	200	4	Fail	11	7	Pass	13.2	Pass		3	0	Fail	67.2	Pass
Sophomore	Art	1	19	170	55	15	normal weight	3247	9.3	Pass	6.7	20	Excellent	240	7.6	Pass	16	7.6	Pass	15.2	Pass		3	0	Fail	74.7	Pass
Sophomore	Art	1	20	173	61	15	normal weight	4507	12	Good	7.4	15.2	Pass	200	4	Fail	13.5	7.4	Pass	13.2	Pass		0	0	Fail	66.8	Pass
Sophomore	Art	1	19	173	65	15	normal weight	4677	12.8	Good	7.6	14.8	Pass	200	4	Fail	24	9.5	Excellent	12	Pass		3	0	Fail	68.1	Pass
Sophomore	Art	1	20	170	60	15	normal weight	3247	9.3	Pass	7.3	15.6	Pass	220	6.6	Pass	16	7.6	Pass	12	Pass		3	0	Fail	66.1	Pass
Sophomore	Art	1	20	170	60	15	normal weight	3339	9.3	Pass	8.1	14	Pass	220	6.6	Pass	21.5	9	Excellent	13.6	Pass		0	0	Fail	67.5	Pass
Sophomore	Art	1	19	163	55	15	normal weight	3273	9.3	Pass	8.1	14	Pass	240	7.6	Pass	16	7.6	Pass	13.2	Pass		4	0	Fail	66.7	Pass
Sophomore	Art	1	20	160	50	15	normal weight	3247	9.3	Pass	7.3	15.6	Pass	220	6.6	Pass	20	8.5	Good	14.8	Pass		8	4	Fail	73.8	Pass
Sophomore	Art	1	19	176	66	15	normal weight	3977	11.1	Pass	7.3	15.6	Pass	245	7.8	Pass	29.5	10	Excellent	14.8	Pass		10	6	Pass	80.3	Good
Sophomore	Art	1	18	175	72	15	normal weight	4176	11.4	Pass	7.4	15.2	Pass	220	6.6	Pass	13.5	7.4	Pass	14	Pass		14	7.6	Pass	77.2	Pass
Sophomore	Art	1	21	170	56	15	normal weight	4291	11.7	Pass	7.9	14.4	Pass	200	4	Fail	15.5	7.6	Pass	12.8	Pass		10	6	Pass	71.5	Pass
Sophomore	Art	1	19	168.5	53	15	normal weight	3300	9.3	Pass	7.5	15.2	Pass	220	6.6	Pass	12.5	7.2	Pass	12.8	Pass		10	6	Pass	72.1	Pass
Sophomore	Art	1	20	170	58	15	normal weight	3904	10.8	Pass	7.6	14.8	Pass	210	6	Pass	22	9	Excellent	16	Good		20	11	Excellent	82.6	Good
Sophomore	Art	1	20	175	58	15	normal weight	4007	11.1	Pass	7.6	14.8	Pass	215	6.2	Pass	23	9	Excellent	15.6	Pass		5	1	Fail	72.7	Pass
Sophomore	Art	1	19	177	70	15	normal weight	4115	11.4	Pass	8.3	13.6	Pass	235	7.2	Pass	22	9	Excellent	15.2	Pass		4	0	Fail	71.4	Pass
Sophomore	Art	1	21	168	50	12	underweight	3296	9.3	Pass	8.6	12.8	Pass	200	4	Fail	13	7.2	Pass	15.2	Pass		5	1	Fail	61.5	Pass
Sophomore	Art	1	19	177	63	15	normal weight	3835	10.8	Pass	7.2	15.6	Pass	240	7.6	Pass	14	7.4	Pass	16	Good		8	4	Fail	76.4	Pass
Sophomore	Art	1	20	165	45	12	underweight	4034	11.1	Pass	7.9	14.4	Pass	210	6	Pass	14	7.4	Pass	15.2	Pass		10	6	Pass	72.1	Pass
Sophomore	Art	1	20	167	55	15	normal weight	4155	11.4	Pass	7.9	14.4	Pass	215	6.2	Pass	16	7.6	Pass	15.2	Pass		10	6	Pass	75.8	Pass
Sophomore	Art	1	19	167	76	12	overweight	3874	10.8	Pass	7.5	15.2	Pass	200	4	Fail	22	9	Excellent	13.6	Pass		11	6.4	Pass	71	Pass
Sophomore	Art	1	19	186	70	15	normal weight	5734	15	Excellent	6.9	18	Excellent	235	7.2	Pass	9.5	6.8	Pass	17	Good		8	4	Fail	83	Good
Sophomore	Art	1	20	180	66	15	normal weight	4573	12.8	Good	6.9	18	Excellent	235	7.2	Pass	12.5	7.2	Pass	15.6	Pass		17	9	Excellent	84.8	Good
Sophomore	Art	1	19	188	80	15	normal weight	5435	15	Excellent	6.9	18	Excellent	205	5	Fail	19	8	Good	17	Good		10	6	Pass	84	Good
Sophomore	Art	1	19	176	56	15	normal weight	4628	12.8	Good	7.5	15.2	Pass	220	6.6	Pass	8.5	6.6	Pass	15.6	Pass		9	5	Fail	76.8	Pass
Sophomore	Art	1	19	175	60	15	normal weight	3738	10.5	Pass	7.5	15.2	Pass	230	7	Pass	3	5	Fail	13.2	Pass		9	5	Fail	70.9	Pass
Sophomore	Art	1	22	175	60	15	normal weight	3871	10.8	Pass	8.2	13.6	Pass	255	8	Good	9	6.6	Pass	15.6	Pass		15	8	Good	77.6	Pass
Sophomore	Art	1	20	173	60	15	normal weight	4432	12	Good	8.6	12.8	Pass	210	6	Pass	6	6.2	Pass	13.6	Pass		5	1	Fail	66.6	Pass
Sophomore	Art	1	20	176	65	15	normal weight	4323	12	Good	6.8	19	Excellent	205	5	Fail	7.5	6.4	Pass	15.2	Pass		5	1	Fail	73.6	Pass
Sophomore	Art	1	19	185	83	12	overweight	5326	15	Excellent	7.3	15.6	Pass	200	4	Fail	19	8	Good	15.2	Pass		0	0	Fail	69.8	Pass
Sophomore	Art	1	20	170	63	15	normal weight	4437	12	Good	7.2	15.6	Pass	250	8	Good	17	7.8	Pass	15.6	Pass		11	6.4	Pass	80.4	Good
Sophomore	Art	1	19	187	75	15	normal weight	4466	12	Good	7.8	14.4	Pass	215	6.2	Pass	13	7.2	Pass	12.4	Pass		1	0	Fail	67.2	Pass
Sophomore	Art	1	19	173	69	15	normal weight	4500	12	Good	8.2	13.6	Pass	215	6.2	Pass	7	6.4	Pass	15.6	Pass		4	0	Fail	68.8	Pass
Sophomore	Art	1	20	165	60	15	normal weight	3878	10.8	Pass	7.9	14.4	Pass	220	6.6	Pass	13	7.2	Pass	14	Pass		13	7.2	Pass	75.2	Pass
Sophomore	Art	1	20	172	69.9	15	normal weight	4428	12	Good	7.9	14.4	Pass	220	6.6	Pass	9	6.6	Pass	10	Fail		1	0	Fail	64.6	Pass
Sophomore	Art	1	20	174	52	12	underweight	3827	10.8	Pass	8.2	13.6	Pass	224	6.8	Pass	19	8	Good	13.2	Pass		11	6.4	Pass	70.8	Pass
Sophomore	Art	1	21	180	75	15	normal weight	4743	12.8	Good	8.3	13.6	Pass	200	4	Fail	15	7.6	Pass	13.6	Pass		3	0	Fail	66.6	Pass
Sophomore	Art	1	21	176	56	15	normal weight	4147	11.4	Pass	7	17	Good	200	4	Fail	15	7.6	Pass	12.4	Pass		7	3	Fail	70.4	Pass
Sophomore	Art	1	19	165	50	15	normal weight	3104	9	Pass	8.7	12.8	Pass	210	6	Pass	16	7.6	Pass	14.8	Pass		10	6	Pass	71.2	Pass
Sophomore	Art	1	22	172	60	15	normal weight	4507	12	Good	7.7	14.8	Pass	205	5	Fail	17	7.8	Pass	16	Good		5	1	Fail	71.6	Pass
Sophomore	Art	1	23	174	52	12	underweight	4256	11.7	Pass	8.1	14	Pass	210	6	Pass	7.5	6.4	Pass	16	Good		10	6	Pass	72.1	Pass
Sophomore	Art	1	22	168	64	15	normal weight	4327	12	Good	8.1	14	Pass	225	6.8	Pass	8.5	6.6	Pass	14.4	Pass		4	0	Fail	68.8	Pass
Sophomore	Art	1	19	182	70	15	normal weight	4834	13.5	Excellent	7.6	14.8	Pass	215	6.2	Pass	8.5	6.6	Pass	12	Pass		2	0	Fail	68.1	Pass
Sophomore	Art	1	19	174	52	12	underweight	3388	9.6	Pass	8.5	13.2	Pass	250	8	Good	20	8.5	Good	13.2	Pass		10	6	Pass	70.5	Pass
Sophomore	Art	1	22	180	55	12	underweight	5260	15	Excellent	7.7	14.8	Pass	220	6.6	Pass	19	8	Good	14	Pass		7	3	Fail	73.4	Pass
Sophomore	Art	1	20	177	65	15	normal weight	5299	15	Excellent	7.7	14.8	Pass	220	6.6	Pass	26	10	Excellent	14	Pass		3	0	Fail	75.4	Pass
Sophomore	Art	1	19	173	83	12	overweight	4750	12.8	Good	7.7	14.8	Pass	220	6.6	Pass	24	9.5	Excellent	8	Fail		2	0	Fail	63.7	Pass
Sophomore	Art	1	19	180	65	15	normal weight	4722	12.8	Good	8.2	13.6	Pass	220	6.6	Pass	26	10	Excellent	15.2	Pass		5	1	Fail	74.2	Pass
Sophomore	Art	1	19	175	70	15	normal weight	4393	12	Good	7.9	14.4	Pass	220	6.6	Pass	25	10	Excellent	12.8	Pass		2	0	Fail	70.8	Pass
Sophomore	Art	1	20	173	68	15	normal weight	4709	12.8	Good	8.5	13.2	Pass	200	4	Fail	24	9.5	Excellent	12.4	Pass		3	0	Fail	66.9	Pass
Sophomore	Art	1	20	171	60	15	normal weight	4479	12	Good	7.5	15.2	Pass	205	5	Fail	28	10	Excellent	12	Pass		5	1	Fail	70.2	Pass
Sophomore	Art	1	18	173	65	15	normal weight	4600	12.8	Good	7.9	14.4	Pass	210	6	Pass	23	9	Excellent	12.8	Pass		3	0	Fail	70	Pass
Sophomore	Art	1	21	172	62	15	normal weight	6400	15	Excellent	7.1	16	Good	245	7.8	Pass	12	7	Pass	14	Pass		6	2	Fail	76.8	Pass
Sophomore	Art	1	20	165	55	15	normal weight	4700	12.8	Good	7.8	14.4	Pass	210	6	Pass	18	8	Good	10	Fail		5	1	Fail	67.2	Pass
Sophomore	Art	1	19	175	70	15	normal weight	4700	12.8	Good	8.2	13.6	Pass	220	6.6	Pass	16	7.6	Pass	12.4	Pass		1	0	Fail	68	Pass
Sophomore	Art	1	19	165	50	15	normal weight	3025	7.5	Fail	7.8	14.4	Pass	220	6.6	Pass	24	9.5	Excellent	14.8	Pass		10	6	Pass	73.8	Pass
Sophomore	Art	1	20	168	57	15	normal weight	3773	10.5	Pass	7.3	15.6	Pass	222	6.6	Pass	21.2	8.5	Good	13.2	Pass		6	2	Fail	71.4	Pass
Sophomore	Art	1	20	173	70	15	normal weight	3992	11.1	Pass	8.1	14	Pass	220	6.6	Pass	22	9	Excellent	14	Pass		5	1	Fail	70.7	Pass
Sophomore	Art	1	21	174	60	15	normal weight	3870	10.8	Pass	7.2	15.6	Pass	250	8	Good	6	6.2	Pass	14.8	Pass		11	6.4	Pass	76.8	Pass
Sophomore	Art	1	20	170	50	12	underweight	3958	11.1	Pass	8.4	13.2	Pass	215	6.2	Pass	18.5	8	Good	12.4	Pass		5	1	Fail	63.9	Pass
Sophomore	Art	1	20	174	72	15	normal weight	3102	9	Pass	7.8	14.4	Pass	213	6.2	Pass	10	6.8	Pass	12	Pass		2	0	Fail	63.4	Pass
Sophomore	Art	1	19	175	73	15	normal weight	5058	15	Excellent	7.5	15.2	Pass	220	6.6	Pass	21	8.5	Good	14	Pass		7	3	Fail	77.3	Pass
Sophomore	Art	1	20	175	66	15	normal weight	3337	9.3	Pass	7.1	16	Good	245	7.8	Pass	20	8.5	Good	14.8	Pass		3	0	Fail	71.4	Pass
Sophomore	Art	1	20	173	70	15	normal weight	4477	12	Good	8.5	13.2	Pass	200	4	Fail	12	7	Pass	12.4	Pass		3	0	Fail	63.6	Pass
Sophomore	Art	1	20	172	60	15	normal weight	3697	10.2	Pass	8	14	Pass	220	6.6	Pass	15	7.6	Pass	14.8	Pass		4	0	Fail	68.2	Pass
Sophomore	Art	1	20	177	65	15	normal weight	4420	12	Good	8.2	13.6	Pass	210	6	Pass	17	7.8	Pass	13.2	Pass		3	0	Fail	67.6	Pass
Sophomore	Art	1	20	176	81	12	overweight	3865	10.8	Pass	7.8	14.4	Pass	213	6.2	Pass	12	7	Pass	12	Pass		1	0	Fail	62.4	Pass
Sophomore	Art	1	20	174	70	15	normal weight	4209	11.7	Pass	7.4	15.2	Pass	238	7.4	Pass	22	9	Excellent	14.8	Pass		10	6	Pass	79.1	Pass
Sophomore	Art	1	22	178	60	15	normal weight	4380	12	Good	7.2	15.6	Pass	235	7.2	Pass	24.7	9.5	Excellent	14.4	Pass		5	1	Fail	74.7	Pass
Sophomore	Art	1	19	173	65	15	normal weight	3730	10.5	Pass	8	14	Pass	220	6.6	Pass	10	6.8	Pass	10	Fail		2	0	Fail	62.9	Pass
Sophomore	Art	1	19	170	60	15	normal weight	3617	10.2	Pass	7.7	14.8	Pass	235	7.2	Pass	15	7.6	Pass	13.6	Pass		10	6	Pass	74.4	Pass
Sophomore	Art	1	20	175	61.9	15	normal weight	3737	10.5	Pass	7.4	15.2	Pass	212	6.2	Pass	14.5	7.4	Pass	13.6	Pass		4	0	Fail	67.9	Pass
Sophomore	Art	1	19	170	57	15	normal weight	3627	10.2	Pass	8	14	Pass	206	5	Fail	6	6.2	Pass	8	Fail		5	1	Fail	59.4	Fail
Sophomore	Art	1	19	175	58	15	normal weight	3348	9.6	Pass	7.7	14.8	Pass	214	6.2	Pass	14	7.4	Pass	13.6	Pass		4	0	Fail	66.6	Pass
Sophomore	Art	1	20	178	70	15	normal weight	4611	12.8	Good	7.3	15.6	Pass	236	7.4	Pass	16	7.6	Pass	12	Pass		2	0	Fail	70.4	Pass
Sophomore	Art	1	20	178	65	15	normal weight	4892	13.5	Excellent	8.1	14	Pass	228	7	Pass	19.5	8.5	Good	12.8	Pass		10	6	Pass	76.8	Pass
Sophomore	Art	1	21	175	60	15	normal weight	4735	12.8	Good	7.1	16	Good	243	7.6	Pass	24	9.5	Excellent	15.6	Pass		7	3	Fail	79.5	Pass
Sophomore	Art	1	19	176	60	15	normal weight	4917	13.5	Excellent	6.8	19	Excellent	248	8	Good	19	8	Good	14.4	Pass		9	5	Fail	82.9	Good
Sophomore	Art	1	20	175	80	12	overweight	5327	15	Excellent	7.5	15.2	Pass	220	6.6	Pass	23	9	Excellent	12.8	Pass		2	0	Fail	70.6	Pass
Sophomore	Art	1	19	180	63	15	normal weight	3876	10.8	Pass	8.5	13.2	Pass	200	4	Fail	20	8.5	Good	12	Pass		3	0	Fail	63.5	Pass
Sophomore	Art	1	20	170	70	12	overweight	4728	12.8	Good	8	14	Pass	210	6	Pass	23	9	Excellent	14.4	Pass		10	6	Pass	74.2	Pass
Sophomore	Art	1	19	177	65	15	normal weight	5131	15	Excellent	7	17	Good	220	6.6	Pass	20	8.5	Good	16	Good		4	0	Fail	78.1	Pass
Sophomore	Art	1	20	178	55	12	underweight	4784	12.8	Good	7.5	15.2	Pass	225	6.8	Pass	20	8.5	Good	14.8	Pass		0	0	Fail	70.1	Pass
Sophomore	Art	1	20	180	60	15	normal weight	4982	14.3	Excellent	7	17	Good	248	8	Good	34	10	Excellent	15.2	Pass		9	5	Fail	84.5	Good
Sophomore	Art	1	21	175	68	15	normal weight	4793	12.8	Good	8.5	13.2	Pass	220	6.6	Pass	22	9	Excellent	15.2	Pass		11	6.4	Pass	78.2	Pass
Sophomore	Art	1	19	165	45	12	underweight	3772	10.5	Pass	7.4	15.2	Pass	220	6.6	Pass	17	7.8	Pass	12.4	Pass		5	1	Fail	65.5	Pass
Sophomore	Art	1	19	175	55	15	normal weight	3847	10.8	Pass	8.1	14	Pass	233	7.2	Pass	25	10	Excellent	15.6	Pass		0	0	Fail	72.6	Pass
Sophomore	Art	1	20	177	58	15	normal weight	4345	12	Good	6.6	20	Excellent	214	6.2	Pass	18.5	8	Good	14.8	Pass		0	0	Fail	76	Pass
Sophomore	Art	1	20	175	52	12	underweight	3919	10.8	Pass	7.2	15.6	Pass	250	8	Good	26	10	Excellent	12.4	Pass		9	5	Fail	73.8	Pass
Sophomore	Art	1	20	185	65	15	normal weight	5111	15	Excellent	7.3	15.6	Pass	220	6.6	Pass	10	6.8	Pass	12.4	Pass		0	0	Fail	71.4	Pass
Sophomore	Art	1	19	172	62	15	normal weight	5173	15	Excellent	7.3	15.6	Pass	214	6.2	Pass	22	9	Excellent	12.8	Pass		5	1	Fail	74.6	Pass
Sophomore	Music	1	20	178	70	15	normal weight	4026	11.1	Pass	7.5	15.2	Pass	247	7.8	Pass	18	8	Good	16	Good		1	0	Fail	73.1	Pass
Sophomore	Music	1	19	170	65	15	normal weight	5452	15	Excellent	7.2	15.6	Pass	230	7	Pass	17	7.8	Pass	13.6	Pass		0	0	Fail	74	Pass
Sophomore	Music	1	21	171	64	15	normal weight	3558	9.9	Pass	7.5	15.2	Pass	225	6.8	Pass	14	7.4	Pass	15.2	Pass		10	6	Pass	75.5	Pass
Sophomore	Music	1	19	162	57	15	normal weight	4663	12.8	Good	7.4	15.2	Pass	235	7.2	Pass	16	7.6	Pass	12	Pass		10	6	Pass	75.8	Pass
Sophomore	Music	1	20	170	65	15	normal weight	4660	12.8	Good	8.5	13.2	Pass	220	6.6	Pass	10	6.8	Pass	13.2	Pass		2	0	Fail	67.6	Pass
Sophomore	Music	1	19	175	65	15	normal weight	5010	14.3	Excellent	7.3	15.6	Pass	250	8	Good	19	8	Good	15.6	Pass		7	3	Fail	79.5	Pass
Sophomore	Music	1	19	170	63	15	normal weight	5520	15	Excellent	7.6	14.8	Pass	240	7.6	Pass	15	7.6	Pass	12	Pass		11	6.4	Pass	78.4	Pass
Sophomore	Music	1	19	175	80	12	overweight	4572	12.8	Good	8.3	13.6	Pass	200	4	Fail	10	6.8	Pass	12	Pass		1	0	Fail	61.2	Pass
Sophomore	Music	1	20	170	55	15	normal weight	4000	11.1	Pass	6.8	19	Excellent	240	7.6	Pass	18	8	Good	17	Good		11	6.4	Pass	84.1	Good
Sophomore	Music	1	20	170	63	15	normal weight	4820	13.5	Excellent	8	14	Pass	250	8	Good	13	7.2	Pass	13.2	Pass		3	0	Fail	70.9	Pass
Sophomore	Music	1	21	179	65	15	normal weight	4212	11.7	Pass	7.5	15.2	Pass	255	8	Good	12	7	Pass	14.4	Pass		8	4	Fail	75.3	Pass
Sophomore	Music	1	21	181	76	15	normal weight	3300	9.3	Pass	7.1	16	Good	240	7.6	Pass	23	9	Excellent	12.8	Pass		11	6.4	Pass	76.1	Pass
Sophomore	Music	1	19	173	70	15	normal weight	4544	12	Good	8	14	Pass	205	5	Fail	23	9	Excellent	12.4	Pass		3	0	Fail	67.4	Pass
Sophomore	Music	1	20	173.5	55	15	normal weight	3500	9.9	Pass	7.5	15.2	Pass	250	8	Good	33	10	Excellent	12	Pass		5	1	Fail	71.1	Pass
Sophomore	Music	1	19	179.5	62	15	normal weight	3660	10.2	Pass	8	14	Pass	205	5	Fail	24	9.5	Excellent	12	Pass		1	0	Fail	65.7	Pass
Sophomore	Music	1	19	172.5	58	15	normal weight	3422	9.6	Pass	7.7	14.8	Pass	225	6.8	Pass	20	8.5	Good	12	Pass		1	0	Fail	66.7	Pass
Sophomore	Music	1	20	170	49	12	underweight	3200	9	Pass	7.4	15.2	Pass	240	7.6	Pass	20	8.5	Good	12.8	Pass		10	6	Pass	71.1	Pass
Sophomore	Music	1	20	172	50	12	underweight	4100	11.4	Pass	7.5	15.2	Pass	210	6	Pass	25	10	Excellent	12	Pass		2	0	Fail	66.6	Pass
Sophomore	Music	1	20	180.5	56.8	12	underweight	6440	15	Excellent	8.2	13.6	Pass	247	7.8	Pass	25	10	Excellent	12.8	Pass		10	6	Pass	77.2	Pass
Sophomore	Music	1	20	172	55	15	normal weight	3718	10.5	Pass	8.4	13.2	Pass	235	7.2	Pass	21	8.5	Good	13.6	Pass		9	5	Fail	73	Pass
Sophomore	Music	1	18	176.5	62.6	15	normal weight	4211	11.7	Pass	7.3	15.6	Pass	215	6.2	Pass	24	9.5	Excellent	15.2	Pass		8	4	Fail	77.2	Pass
Sophomore	Music	1	19	178	70	15	normal weight	4808	13.5	Excellent	7.2	15.6	Pass	240	7.6	Pass	22	9	Excellent	12.8	Pass		3	0	Fail	73.5	Pass
Sophomore	Music	1	19	170	52	15	normal weight	3115	9	Pass	6.9	18	Excellent	290	10	Excellent	19	8	Good	14.8	Pass		11	6.4	Pass	81.2	Good
Sophomore	Music	1	19	172	58	15	normal weight	3859	10.8	Pass	6.5	20	Excellent	260	8.5	Good	18	8	Good	13.6	Pass		11	6.4	Pass	82.3	Good
Sophomore	Music	1	19	180	85	12	overweight	4004	11.1	Pass	7.7	14.8	Pass	220	6.6	Pass	24	9.5	Excellent	12.8	Pass		0	0	Fail	66.8	Pass
Sophomore	Music	1	19	175	56	15	normal weight	3659	10.2	Pass	7.7	14.8	Pass	250	8	Good	22	9	Excellent	14	Pass		8	4	Fail	75	Pass
Sophomore	Music	1	20	175	58	15	normal weight	3751	10.5	Pass	7.5	15.2	Pass	220	6.6	Pass	22	9	Excellent	12.4	Pass		2	0	Fail	68.7	Pass
Sophomore	Music	1	20	178	56	12	underweight	3888	10.8	Pass	7.8	14.4	Pass	230	7	Pass	21	8.5	Good	14	Pass		2	0	Fail	66.7	Pass
Sophomore	Music	1	20	178	66	15	normal weight	4870	13.5	Excellent	6.9	18	Excellent	245	7.8	Pass	22	9	Excellent	12.8	Pass		2	0	Fail	76.1	Pass
Sophomore	Music	1	20	173	80	12	overweight	4190	11.7	Pass	7.5	15.2	Pass	230	7	Pass	21	8.5	Good	12.4	Pass		0	0	Fail	66.8	Pass
Sophomore	Music	1	19	174	54	12	underweight	4280	11.7	Pass	7.9	14.4	Pass	230	7	Pass	22	9	Excellent	12.4	Pass		2	0	Fail	66.5	Pass
Sophomore	Music	1	19	173	54	15	normal weight	3952	11.1	Pass	7.3	15.6	Pass	225	6.8	Pass	15	7.6	Pass	14.4	Pass		5	1	Fail	71.5	Pass
Sophomore	Music	1	19	176.5	60	15	normal weight	4806	13.5	Excellent	7.1	16	Good	240	7.6	Pass	16	7.6	Pass	13.2	Pass		4	0	Fail	72.9	Pass
Sophomore	Music	1	19	170	57.4	15	normal weight	4492	12	Good	7.1	16	Good	235	7.2	Pass	21	8.5	Good	12	Pass		6	2	Fail	72.7	Pass
Sophomore	Music	1	20	173	75	12	overweight	3271	9.3	Pass	7.7	14.8	Pass	220	6.6	Pass	19.5	8.5	Good	13.6	Pass		1	0	Fail	64.8	Pass
Sophomore	Music	1	19	170.5	51.7	12	underweight	3982	11.1	Pass	8.2	13.6	Pass	235	7.2	Pass	22	9	Excellent	13.2	Pass		6	2	Fail	68.1	Pass
Sophomore	Music	1	19	181	62.5	15	normal weight	4432	12	Good	7.5	15.2	Pass	240	7.6	Pass	17.5	7.8	Pass	13.6	Pass		1	0	Fail	71.2	Pass
Sophomore	Music	1	19	181.5	70	15	normal weight	5083	15	Excellent	7	17	Good	240	7.6	Pass	17	7.8	Pass	14	Pass		2	0	Fail	76.4	Pass
Sophomore	Music	1	19	177.5	65	15	normal weight	4578	12.8	Good	7.4	15.2	Pass	240	7.6	Pass	23	9	Excellent	12.4	Pass		6	2	Fail	74	Pass
Sophomore	Music	1	19	174.5	50.4	12	underweight	4908	13.5	Excellent	7.5	15.2	Pass	225	6.8	Pass	21	8.5	Good	14	Pass		2	0	Fail	70	Pass
Sophomore	Music	1	19	164	54	15	normal weight	4432	12	Good	7.4	15.2	Pass	240	7.6	Pass	21	8.5	Good	12.4	Pass		3	0	Fail	70.7	Pass
Sophomore	Music	1	19	167	60	15	normal weight	4677	12.8	Good	8	14	Pass	220	6.6	Pass	25	10	Excellent	13.2	Pass		1	0	Fail	71.6	Pass
Sophomore	Music	1	19	179	63	15	normal weight	4479	12	Good	7.7	14.8	Pass	240	7.6	Pass	16	7.6	Pass	10	Fail		3	0	Fail	67	Pass
Sophomore	Music	1	19	172	61	15	normal weight	4028	11.1	Pass	7.4	15.2	Pass	250	8	Good	16	7.6	Pass	14.8	Pass		2	0	Fail	71.7	Pass
Sophomore	Music	1	20	174	60.3	15	normal weight	4501	12	Good	7.6	14.8	Pass	230	7	Pass	28	10	Excellent	13.6	Pass		1	0	Fail	72.4	Pass
Sophomore	Music	1	19	176	58.4	15	normal weight	6399	15	Excellent	7.1	16	Good	260	8.5	Good	27	10	Excellent	12.4	Pass		6	2	Fail	78.9	Pass
Sophomore	Music	1	20	172	56	15	normal weight	3500	9.9	Pass	7.4	15.2	Pass	230	7	Pass	24	9.5	Excellent	12.4	Pass		8	4	Fail	73	Pass
Sophomore	Music	1	19	176	58	15	normal weight	4000	11.1	Pass	7.5	15.2	Pass	225	6.8	Pass	25	10	Excellent	14.4	Pass		4	0	Fail	72.5	Pass
Sophomore	Music	1	19	180	61	15	normal weight	4500	12	Good	7.1	16	Good	240	7.6	Pass	28	10	Excellent	15.2	Pass		7	3	Fail	78.8	Pass
Sophomore	Education	1	20	173	62	15	normal weight	4098	11.4	Pass	7.1	16	Good	220	6.6	Pass	6	6.2	Pass	15.2	Pass		10	6	Pass	76.4	Pass
Sophomore	Education	1	20	174	71	15	normal weight	4939	14.3	Excellent	7.1	16	Good	230	7	Pass	6	6.2	Pass	14	Pass		2	0	Fail	72.5	Pass
Sophomore	Education	1	19	180	63	15	normal weight	4432	12	Good	6.9	18	Excellent	230	7	Pass	4	6	Pass	14.8	Pass		4	0	Fail	72.8	Pass
Sophomore	Education	1	19	173	72	12	overweight	4498	12	Good	6.9	18	Excellent	250	8	Good	4	6	Pass	13.2	Pass		4	0	Fail	69.2	Pass
Sophomore	Education	1	20	186	72	15	normal weight	4687	12.8	Good	6.9	18	Excellent	255	8	Good	17	7.8	Pass	17	Good		1	0	Fail	78.6	Pass
Sophomore	Education	1	22	178	56	12	underweight	3751	10.5	Pass	7.1	16	Good	250	8	Good	15	7.6	Pass	15.2	Pass		6	2	Fail	71.3	Pass
Sophomore	Education	1	23	172	68	15	normal weight	3409	9.6	Pass	6.9	18	Excellent	240	7.6	Pass	12	7	Pass	17	Good		2	0	Fail	74.2	Pass
Sophomore	Education	1	20	170	57	15	normal weight	3705	10.5	Pass	7.1	16	Good	250	8	Good	18	8	Good	15.2	Pass		10	6	Pass	78.7	Pass
Sophomore	Education	1	20	165	49	15	normal weight	3181	9	Pass	7	17	Good	240	7.6	Pass	22	9	Excellent	15.2	Pass		7	3	Fail	75.8	Pass
Sophomore	Education	1	22	173	56	15	normal weight	5329	15	Excellent	7.4	15.2	Pass	240	7.6	Pass	16	7.6	Pass	18	Excellent		6	2	Fail	80.4	Good
Sophomore	Education	1	19	174	79	12	overweight	4583	12.8	Good	7.4	15.2	Pass	220	6.6	Pass	11	7	Pass	14	Pass		2	0	Fail	67.6	Pass
Sophomore	Education	1	20	173	66	15	normal weight	4215	11.7	Pass	7.8	14.4	Pass	230	7	Pass	15	7.6	Pass	14.8	Pass		10	6	Pass	76.5	Pass
Sophomore	Education	1	19	168	52	15	normal weight	3848	10.8	Pass	7.5	15.2	Pass	230	7	Pass	18	8	Good	13.2	Pass		3	0	Fail	69.2	Pass
Sophomore	Biology	1	19	182	78	15	normal weight	3288	9.3	Pass	7.8	14.4	Pass	200	4	Fail	10	6.8	Pass	8	Fail		1	0	Fail	57.5	Fail
Sophomore	Biology	1	20	169	52	15	normal weight	3028	7.5	Fail	6.7	20	Excellent	250	8	Good	22	9	Excellent	10	Fail		3	0	Fail	69.5	Pass
Sophomore	Biology	1	19	178	70	15	normal weight	4020	11.1	Pass	7.2	15.6	Pass	245	7.8	Pass	27	10	Excellent	15.2	Pass		6	2	Fail	76.7	Pass
Sophomore	Biology	1	19	180	58	15	normal weight	3671	10.2	Pass	7.3	15.6	Pass	230	7	Pass	18.2	8	Good	14.4	Pass		6	2	Fail	72.2	Pass
Sophomore	Biology	1	19	180	78	12	overweight	3981	11.1	Pass	7.5	15.2	Pass	230	7	Pass	14	7.4	Pass	13.6	Pass		1	0	Fail	66.3	Pass
Sophomore	Biology	1	19	174	67	15	normal weight	4058	11.1	Pass	6.7	20	Excellent	245	7.8	Pass	14	7.4	Pass	15.2	Pass		10	6	Pass	82.5	Good
Sophomore	Biology	1	19	175	65	15	normal weight	5356	15	Excellent	7.9	14.4	Pass	230	7	Pass	18	8	Good	12.8	Pass		2	0	Fail	72.2	Pass
Sophomore	Biology	1	19	178	75.4	15	normal weight	4593	12.8	Good	6.7	20	Excellent	225	6.8	Pass	16	7.6	Pass	14.4	Pass		3	0	Fail	76.6	Pass
Sophomore	Biology	1	19	165	67	12	overweight	3888	10.8	Pass	6.7	20	Excellent	225	6.8	Pass	27	10	Excellent	14.4	Pass		7	3	Fail	77	Pass
Sophomore	Biology	1	21	161.5	46.7	15	normal weight	3864	10.8	Pass	7.3	15.6	Pass	255	8	Good	18	8	Good	14.4	Pass		10	6	Pass	77.8	Pass
Sophomore	Biology	1	22	174	78	12	overweight	3896	10.8	Pass	6.8	19	Excellent	220	6.6	Pass	19	8	Good	13.6	Pass		2	0	Fail	70	Pass
Sophomore	Biology	1	19	188	72.5	15	normal weight	4601	12.8	Good	6.9	18	Excellent	220	6.6	Pass	19	8	Good	13.6	Pass		4	0	Fail	74	Pass
Sophomore	Biology	1	20	172	60	15	normal weight	4593	12.8	Good	6.9	18	Excellent	220	6.6	Pass	22	9	Excellent	14.4	Pass		10	6	Pass	81.8	Good
Sophomore	Biology	1	21	177.5	74.5	15	normal weight	4281	11.7	Pass	7	17	Good	250	8	Good	28	10	Excellent	14.4	Pass		8	4	Fail	80.1	Good
Sophomore	Biology	1	19	172	60	15	normal weight	4121	11.4	Pass	7	17	Good	230	7	Pass	20	8.5	Good	13.2	Pass		12	6.8	Pass	78.9	Pass
Sophomore	Biology	1	20	187	62	12	underweight	4136	11.4	Pass	7.2	15.6	Pass	235	7.2	Pass	25	10	Excellent	14	Pass		10	6	Pass	76.2	Pass
Sophomore	Biology	1	18	178	60	15	normal weight	4296	11.7	Pass	7.4	15.2	Pass	220	6.6	Pass	17	7.8	Pass	14.4	Pass		5	1	Fail	71.7	Pass
Sophomore	Biology	1	19	174	75	12	overweight	3927	10.8	Pass	7.4	15.2	Pass	220	6.6	Pass	17.5	7.8	Pass	10	Fail		2	0	Fail	62.4	Pass
Sophomore	Biology	1	20	175	62	15	normal weight	4681	12.8	Good	7	17	Good	240	7.6	Pass	31	10	Excellent	15.2	Pass		10	6	Pass	83.6	Good
Sophomore	Biology	1	20	173	65	15	normal weight	4094	11.4	Pass	7.3	15.6	Pass	235	7.2	Pass	20	8.5	Good	14.8	Pass		4	0	Fail	72.5	Pass
Sophomore	Biology	1	20	172	57	15	normal weight	4041	11.1	Pass	7.6	14.8	Pass	240	7.6	Pass	13	7.2	Pass	14.4	Pass		10	6	Pass	76.1	Pass
Sophomore	Biology	1	22	165	54	15	normal weight	3927	10.8	Pass	6.7	20	Excellent	250	8	Good	17	7.8	Pass	8	Fail		12	6.8	Pass	76.4	Pass
Sophomore	Biology	1	19	182	55	12	underweight	3294	9.3	Pass	7.7	14.8	Pass	210	6	Pass	18	8	Good	14.4	Pass		5	1	Fail	65.5	Pass
Sophomore	Biology	1	19	178	68	15	normal weight	5094	15	Excellent	6.9	18	Excellent	240	7.6	Pass	23	9	Excellent	14.8	Pass		10	6	Pass	85.4	Good
Sophomore	Biology	1	20	169	60	15	normal weight	3718	10.5	Pass	7.4	15.2	Pass	230	7	Pass	13	7.2	Pass	15.2	Pass		6	2	Fail	72.1	Pass
Sophomore	Biology	1	19	173	65	15	normal weight	4521	12	Good	7	17	Good	250	8	Good	20	8.5	Good	16	Good		6	2	Fail	78.5	Pass
Sophomore	Biology	1	19	178	78	12	overweight	4353	12	Good	6.7	20	Excellent	240	7.6	Pass	19	8	Good	14.4	Pass		7	3	Fail	77	Pass
Sophomore	Biology	1	19	178	59	15	normal weight	3936	10.8	Pass	7	17	Good	220	6.6	Pass	20	8.5	Good	14.8	Pass		7	3	Fail	75.7	Pass
Sophomore	Biology	1	19	177	60	15	normal weight	3822	10.8	Pass	7.1	16	Good	245	7.8	Pass	14	7.4	Pass	10	Fail		7	3	Fail	70	Pass
Sophomore	Biology	1	21	166	63	15	normal weight	3827	10.8	Pass	6.8	19	Excellent	225	6.8	Pass	20.5	8.5	Good	16	Good		5	1	Fail	77.1	Pass
Sophomore	Biology	1	20	175	64	15	normal weight	4527	12	Good	8.3	13.6	Pass	250	8	Good	30	10	Excellent	14.8	Pass		8	4	Fail	77.4	Pass
Sophomore	Biology	1	20	165	62	15	normal weight	3148	9	Pass	8.5	13.2	Pass	230	7	Pass	16	7.6	Pass	14.4	Pass		7	3	Fail	69.2	Pass
Sophomore	Biology	1	20	163	53	15	normal weight	3876	10.8	Pass	7.1	16	Good	250	8	Good	13	7.2	Pass	14	Pass		10	6	Pass	77	Pass
Sophomore	Biology	1	19	180	68	15	normal weight	3000	7.5	Fail	6.9	18	Excellent	255	8	Good	18	8	Good	17	Good		4	0	Fail	73.5	Pass
Sophomore	Biology	1	20	168	75	12	overweight	4094	11.4	Pass	7.7	14.8	Pass	230	7	Pass	18	8	Good	10	Fail		3	0	Fail	63.2	Pass
Sophomore	Biology	1	19	170	55	15	normal weight	4500	12	Good	7.7	14.8	Pass	230	7	Pass	15	7.6	Pass	14	Pass		7	3	Fail	73.4	Pass
Sophomore	Biology	1	20	170	60	15	normal weight	4870	13.5	Excellent	7.4	15.2	Pass	240	7.6	Pass	24	9.5	Excellent	14.4	Pass		7	3	Fail	78.2	Pass
Sophomore	Biology	1	21	180	71	15	normal weight	4873	13.5	Excellent	6.2	20	Excellent	260	8.5	Good	26	10	Excellent	16	Good		16	8.5	Good	91.5	Excellent
Sophomore	Biology	1	19	173	64	15	normal weight	4570	12.8	Good	7.5	15.2	Pass	250	8	Good	25	10	Excellent	13.2	Pass		4	0	Fail	74.2	Pass
Sophomore	Biology	1	20	174	58	15	normal weight	4100	11.4	Pass	7.6	14.8	Pass	250	8	Good	25	10	Excellent	13.6	Pass		6	2	Fail	74.8	Pass
Sophomore	Biology	1	19	173	65	15	normal weight	5030	14.3	Excellent	6.7	20	Excellent	250	8	Good	24	9.5	Excellent	15.2	Pass		15	8	Good	90	Excellent
Sophomore	Biology	1	20	180	62	15	normal weight	4600	12.8	Good	7	17	Good	240	7.6	Pass	24	9.5	Excellent	14.4	Pass		6	2	Fail	78.3	Pass
Sophomore	Biology	1	19	172	58	15	normal weight	4600	12.8	Good	6.9	18	Excellent	250	8	Good	21	8.5	Good	14	Pass		16	8.5	Good	84.8	Good
Sophomore	Biology	1	18	175	80	12	overweight	4300	12	Good	7.6	14.8	Pass	210	6	Pass	17	7.8	Pass	12.4	Pass		5	1	Fail	66	Pass
Sophomore	Biology	1	20	170	70	12	overweight	4569	12.8	Good	7.6	14.8	Pass	210	6	Pass	13	7.2	Pass	13.2	Pass		10	6	Pass	72	Pass
Sophomore	Biology	1	22	170	70	12	overweight	4373	12	Good	7.9	14.4	Pass	210	6	Pass	18	8	Good	13.6	Pass		5	1	Fail	67	Pass
Sophomore	Biology	1	21	185	70	15	normal weight	4822	13.5	Excellent	7.1	16	Good	230	7	Pass	18	8	Good	15.2	Pass		15	8	Good	82.7	Good
Sophomore	Biology	1	20	170	65	15	normal weight	4500	12	Good	6.9	18	Excellent	250	8	Good	18	8	Good	15.2	Pass		17	9	Excellent	85.2	Good
Sophomore	Biology	1	20	171	62	15	normal weight	5240	15	Excellent	7.1	16	Good	245	7.8	Pass	22	9	Excellent	15.2	Pass		17	9	Excellent	87	Good
Sophomore	Biology	1	19	171	60	15	normal weight	3259	9.3	Pass	7.2	15.6	Pass	235	7.2	Pass	19	8	Good	14.4	Pass		15	8	Good	77.5	Pass
Sophomore	Biology	1	21	175	56	15	normal weight	4225	11.7	Pass	6.9	18	Excellent	255	8	Good	17	7.8	Pass	16	Good		10	6	Pass	82.5	Good
Sophomore	Biology	1	20	169	60	15	normal weight	4167	11.4	Pass	7.3	15.6	Pass	230	7	Pass	20	8.5	Good	13.6	Pass		15	8	Good	79.1	Pass
Sophomore	Biology	1	21	168	55	15	normal weight	3395	9.6	Pass	7.1	16	Good	255	8	Good	21	8.5	Good	14.4	Pass		17	9	Excellent	80.5	Good
Sophomore	Biology	1	19	170	62	15	normal weight	3479	9.9	Pass	7.7	14.8	Pass	220	6.6	Pass	20	8.5	Good	14.4	Pass		5	1	Fail	70.2	Pass
Sophomore	Biology	1	19	173	68	15	normal weight	5033	14.3	Excellent	6.9	18	Excellent	240	7.6	Pass	21	8.5	Good	14.8	Pass		7	3	Fail	81.2	Good
Sophomore	Biology	1	19	173	55	15	normal weight	4087	11.4	Pass	6.6	20	Excellent	210	6	Pass	15	7.6	Pass	16	Good		10	6	Pass	82	Good
Sophomore	Biology	1	21	170	53	15	normal weight	4087	11.4	Pass	7.8	14.4	Pass	220	6.6	Pass	20	8.5	Good	13.6	Pass		5	1	Fail	70.5	Pass
Sophomore	Biology	1	18	168	55	15	normal weight	3892	10.8	Pass	7.5	15.2	Pass	225	6.8	Pass	12	7	Pass	13.6	Pass		8	4	Fail	72.4	Pass
Sophomore	Biology	1	20	184	75	15	normal weight	5263	15	Excellent	6.9	18	Excellent	240	7.6	Pass	23	9	Excellent	15.2	Pass		16	8.5	Good	88.3	Good
Sophomore	Biology	1	19	175	70	15	normal weight	4235	11.7	Pass	8	14	Pass	210	6	Pass	10	6.8	Pass	8	Fail		1	0	Fail	61.5	Pass
Sophomore	Biology	1	19	180	65	15	normal weight	6413	15	Excellent	7.3	15.6	Pass	240	7.6	Pass	16	7.6	Pass	14	Pass		5	1	Fail	75.8	Pass
Sophomore	Biology	1	20	170	65	15	normal weight	3737	10.5	Pass	7.6	14.8	Pass	225	6.8	Pass	13	7.2	Pass	12	Pass		4	0	Fail	66.3	Pass
Sophomore	Biology	1	20	171	49	12	underweight	3347	9.6	Pass	7.9	14.4	Pass	200	4	Fail	18	8	Good	12	Pass		3	0	Fail	60	Pass
Sophomore	Biology	1	20	180	75	15	normal weight	5007	14.3	Excellent	7.6	14.8	Pass	200	4	Fail	17	7.8	Pass	12.4	Pass		3	0	Fail	68.3	Pass
Sophomore	Biology	1	19	173	63	15	normal weight	3719	10.5	Pass	7.7	14.8	Pass	215	6.2	Pass	18.3	8	Good	14.4	Pass		3	0	Fail	68.9	Pass
Sophomore	Biology	1	19	173	70	15	normal weight	4832	13.5	Excellent	6.5	20	Excellent	275	10	Excellent	16	7.6	Pass	13.2	Pass		10	6	Pass	85.3	Good
Sophomore	Biology	1	21	169	60	15	normal weight	3943	11.1	Pass	7.3	15.6	Pass	230	7	Pass	22.3	9	Excellent	15.2	Pass		10	6	Pass	78.9	Pass
Sophomore	Biology	1	20	175	55	15	normal weight	3586	10.2	Pass	7.5	15.2	Pass	250	8	Good	13.5	7.4	Pass	14	Pass		9	5	Fail	74.8	Pass
Sophomore	Biology	1	20	175	63	15	normal weight	4062	11.4	Pass	7.2	15.6	Pass	255	8	Good	15	7.6	Pass	14.8	Pass		5	1	Fail	73.4	Pass
Sophomore	Biology	1	19	180	70	15	normal weight	6283	15	Excellent	7.5	15.2	Pass	220	6.6	Pass	17	7.8	Pass	15.2	Pass		8	4	Fail	78.8	Pass
Sophomore	Biology	1	20	175	70	15	normal weight	4176	11.4	Pass	7.9	14.4	Pass	230	7	Pass	15.5	7.6	Pass	14.8	Pass		7	3	Fail	73.2	Pass
Sophomore	Biology	1	20	175	55	15	normal weight	4800	13.5	Excellent	7.5	15.2	Pass	265	9	Excellent	17	7.8	Pass	13.6	Pass		7	3	Fail	77.1	Pass
Sophomore	Biology	1	21	177	60	15	normal weight	4031	11.1	Pass	8	14	Pass	225	6.8	Pass	11	7	Pass	12	Pass		4	0	Fail	65.9	Pass
Sophomore	Biology	1	19	175	60	15	normal weight	3774	10.5	Pass	7.5	15.2	Pass	255	8	Good	13	7.2	Pass	13.6	Pass		3	0	Fail	69.5	Pass
Sophomore	Biology	1	21	175	55	15	normal weight	4857	13.5	Excellent	7.2	15.6	Pass	250	8	Good	18	8	Good	12.8	Pass		7	3	Fail	75.9	Pass
Sophomore	Biology	1	20	169	61	15	normal weight	4094	11.4	Pass	7.7	14.8	Pass	210	6	Pass	14.5	7.4	Pass	14.4	Pass		1	0	Fail	69	Pass
Sophomore	Biology	1	20	166	66	12	overweight	3846	10.8	Pass	7.4	15.2	Pass	235	7.2	Pass	21	8.5	Good	12.4	Pass		5	1	Fail	67.1	Pass
Sophomore	Biology	1	20	180	65	15	normal weight	3605	10.2	Pass	7.7	14.8	Pass	200	4	Fail	16	7.6	Pass	12	Pass		3	0	Fail	63.6	Pass
Sophomore	Biology	1	19	169	68	15	normal weight	4254	11.7	Pass	7.2	15.6	Pass	230	7	Pass	17	7.8	Pass	15.6	Pass		7	3	Fail	75.7	Pass
Sophomore	Biology	1	19	173	58	15	normal weight	4305	12	Good	7.2	15.6	Pass	230	7	Pass	18	8	Good	14.8	Pass		9	5	Fail	77.4	Pass
Sophomore	Biology	1	19	178	62	15	normal weight	5281	15	Excellent	7.5	15.2	Pass	235	7.2	Pass	23	9	Excellent	14	Pass		5	1	Fail	76.4	Pass
Sophomore	Biology	1	19	168	50	12	underweight	4506	12	Good	7.5	15.2	Pass	230	7	Pass	5	6	Pass	14.4	Pass		1	0	Fail	66.6	Pass
Sophomore	Biology	1	20	172	58	15	normal weight	5066	15	Excellent	7.2	15.6	Pass	245	7.8	Pass	12.5	7.2	Pass	16	Good		11	6.4	Pass	83	Good
Sophomore	Biology	1	19	164	63	15	normal weight	3942	11.1	Pass	7.5	15.2	Pass	210	6	Pass	6	6.2	Pass	14.4	Pass		2	0	Fail	67.9	Pass
Sophomore	Biology	1	19	170	60	15	normal weight	3708	10.5	Pass	7.3	15.6	Pass	230	7	Pass	8	6.6	Pass	15.2	Pass		2	0	Fail	69.9	Pass
Sophomore	Biology	1	20	173	70	15	normal weight	6006	15	Excellent	7.1	16	Good	255	8	Good	8	6.6	Pass	12.8	Pass		6	2	Fail	75.4	Pass
Sophomore	Biology	1	20	174	60	15	normal weight	4650	12.8	Good	7.2	15.6	Pass	260	8.5	Good	12.5	7.2	Pass	18	Excellent		8	4	Fail	81.1	Good
Sophomore	Biology	1	18	175	64	15	normal weight	4780	12.8	Good	7.1	16	Good	255	8	Good	27	10	Excellent	15.2	Pass		10	6	Pass	83	Good
Sophomore	Biology	1	22	164	50	15	normal weight	4600	12.8	Good	7.3	15.6	Pass	250	8	Good	13	7.2	Pass	20	Excellent		17	9	Excellent	87.6	Good
Sophomore	Biology	1	18	172	56	15	normal weight	4580	12.8	Good	7.4	15.2	Pass	250	8	Good	21.3	9	Excellent	14.4	Pass		10	6	Pass	80.4	Good
Sophomore	Biology	1	19	184	60	12	underweight	3500	9.9	Pass	8	14	Pass	230	7	Pass	9	6.6	Pass	14.8	Pass		5	1	Fail	65.3	Pass
Sophomore	Biology	1	19	173	64	15	normal weight	4650	12.8	Good	7.5	15.2	Pass	240	7.6	Pass	18	8	Good	12.4	Pass		5	1	Fail	72	Pass
Sophomore	Economics	1	20	175	70	15	normal weight	3993	11.1	Pass	7.6	14.8	Pass	215	6.2	Pass	18	8	Good	8	Fail		1	0	Fail	63.1	Pass
Sophomore	Economics	1	19	178	80	12	overweight	4200	11.7	Pass	7.3	15.6	Pass	210	6	Pass	20	8.5	Good	15.6	Pass		1	0	Fail	69.4	Pass
Sophomore	Economics	1	19	175	55	15	normal weight	3921	10.8	Pass	6.8	19	Excellent	250	8	Good	16	7.6	Pass	15.2	Pass		1	0	Fail	75.6	Pass
Sophomore	Economics	1	19	165	51	15	normal weight	3062	7.5	Fail	7.3	15.6	Pass	215	6.2	Pass	14	7.4	Pass	12	Pass		3	0	Fail	63.7	Pass
Sophomore	Economics	1	19	176	72	15	normal weight	4200	11.7	Pass	7.3	15.6	Pass	240	7.6	Pass	15	7.6	Pass	12	Pass		1	0	Fail	69.5	Pass
Sophomore	Economics	1	20	168	55	15	normal weight	3115	9	Pass	6.5	20	Excellent	240	7.6	Pass	25	10	Excellent	15.6	Pass		13	7.2	Pass	84.4	Good
Sophomore	Economics	1	19	170	51	12	underweight	3560	9.9	Pass	7.9	14.4	Pass	225	6.8	Pass	18	8	Good	12.8	Pass		5	1	Fail	64.9	Pass
Sophomore	Economics	1	19	170	72	12	overweight	5000	14.3	Excellent	7.1	16	Good	235	7.2	Pass	17	7.8	Pass	13.2	Pass		2	0	Fail	70.5	Pass
Sophomore	Economics	1	19	168	54	15	normal weight	3435	9.6	Pass	8	14	Pass	235	7.2	Pass	23	9	Excellent	12	Pass		11	6.4	Pass	73.2	Pass
Sophomore	Economics	1	18	165	54	15	normal weight	3411	9.6	Pass	7.8	14.4	Pass	240	7.6	Pass	17	7.8	Pass	12.4	Pass		1	0	Fail	66.8	Pass
Sophomore	Economics	1	21	167	60	15	normal weight	2834	6	Fail	8.1	14	Pass	215	6.2	Pass	18	8	Good	8	Fail		4	0	Fail	57.2	Fail
Sophomore	Economics	1	20	173	60	15	normal weight	3563	9.9	Pass	7.9	14.4	Pass	225	6.8	Pass	18	8	Good	15.6	Pass		4	0	Fail	69.7	Pass
Sophomore	Economics	1	21	170	58	15	normal weight	3750	10.5	Pass	7.9	14.4	Pass	205	5	Fail	22	9	Excellent	12	Pass		1	0	Fail	65.9	Pass
Sophomore	Economics	1	21	171	66	15	normal weight	3950	11.1	Pass	7.4	15.2	Pass	210	6	Pass	16	7.6	Pass	14.4	Pass		0	0	Fail	69.3	Pass
Sophomore	Economics	1	19	178	64	15	normal weight	4621	12.8	Good	7	17	Good	268	9.5	Excellent	25	10	Excellent	15.2	Pass		1	0	Fail	79.5	Pass
Sophomore	Economics	1	19	173	59	15	normal weight	3752	10.5	Pass	7.9	14.4	Pass	225	6.8	Pass	15	7.6	Pass	12	Pass		4	0	Fail	66.3	Pass
Sophomore	Economics	1	19	175	58	15	normal weight	3379	9.6	Pass	6.7	20	Excellent	275	10	Excellent	8	6.6	Pass	17	Good		12	6.8	Pass	85	Good
Sophomore	Economics	1	20	180	63	15	normal weight	5080	15	Excellent	7	17	Good	255	8	Good	12	7	Pass	15.6	Pass		2	0	Fail	77.6	Pass
Sophomore	Economics	1	21	165	59	15	normal weight	4110	11.4	Pass	7.5	15.2	Pass	235	7.2	Pass	16	7.6	Pass	17	Good		5	1	Fail	74.4	Pass
Sophomore	Economics	1	19	170	55	15	normal weight	4140	11.4	Pass	7.8	14.4	Pass	205	5	Fail	12	7	Pass	12.8	Pass		6	2	Fail	67.6	Pass
Sophomore	Economics	1	19	160	55	15	normal weight	3070	7.5	Fail	6.5	20	Excellent	230	7	Pass	10	6.8	Pass	14	Pass		10	6	Pass	76.3	Pass
Sophomore	Economics	1	19	171	60	15	normal weight	3520	9.9	Pass	7.2	15.6	Pass	260	8.5	Good	21	8.5	Good	14	Pass		10	6	Pass	77.5	Pass
Sophomore	Economics	1	18	171	73	12	overweight	4210	11.7	Pass	7.6	14.8	Pass	230	7	Pass	24	9.5	Excellent	14	Pass		10	6	Pass	75	Pass
Sophomore	Economics	1	19	167	60	15	normal weight	4225	11.7	Pass	7.8	14.4	Pass	240	7.6	Pass	15	7.6	Pass	10	Fail		3	0	Fail	66.3	Pass
Sophomore	Economics	1	20	171	62	15	normal weight	3868	10.8	Pass	7.2	15.6	Pass	260	8.5	Good	18	8	Good	16	Good		12	6.8	Pass	80.7	Good
Sophomore	Economics	1	19	170	55	15	normal weight	3379	9.6	Pass	7.8	14.4	Pass	215	6.2	Pass	8	6.6	Pass	15.6	Pass		11	6.4	Pass	73.8	Pass
Sophomore	Economics	1	19	178	60	15	normal weight	3279	9.3	Pass	7.3	15.6	Pass	225	6.8	Pass	12	7	Pass	12	Pass		6	2	Fail	67.7	Pass
Sophomore	Economics	1	20	178	85	12	overweight	4966	14.3	Excellent	7.3	15.6	Pass	225	6.8	Pass	20	8.5	Good	15.2	Pass		1	0	Fail	72.4	Pass
Sophomore	Economics	1	20	171	53	15	normal weight	4059	11.1	Pass	7.8	14.4	Pass	230	7	Pass	20	8.5	Good	12	Pass		5	1	Fail	69	Pass
Sophomore	Economics	1	20	178	68	15	normal weight	5023	14.3	Excellent	7.5	15.2	Pass	235	7.2	Pass	13	7.2	Pass	12	Pass		2	0	Fail	70.9	Pass
Sophomore	Economics	1	19	171	55	15	normal weight	3759	10.5	Pass	7.3	15.6	Pass	225	6.8	Pass	12.5	7.2	Pass	12	Pass		3	0	Fail	67.1	Pass
Sophomore	Economics	1	19	171	60	15	normal weight	4322	12	Good	6.8	19	Excellent	275	10	Excellent	20	8.5	Good	12	Pass		12	6.8	Pass	83.3	Good
Sophomore	Economics	1	19	180	55	12	underweight	3322	9.3	Pass	7.6	14.8	Pass	240	7.6	Pass	13.5	7.4	Pass	14.8	Pass		13	7.2	Pass	73.1	Pass
Sophomore	Economics	1	19	172	60	15	normal weight	4674	12.8	Good	6.9	18	Excellent	255	8	Good	15	7.6	Pass	14.8	Pass		12	6.8	Pass	83	Good
Sophomore	Economics	1	19	172	67	15	normal weight	3033	7.5	Fail	7	17	Good	210	6	Pass	15	7.6	Pass	12	Pass		3	0	Fail	65.1	Pass
Sophomore	Economics	1	20	171	60	15	normal weight	3155	9	Pass	7.6	14.8	Pass	230	7	Pass	3.5	5	Fail	13.6	Pass		3	0	Fail	64.4	Pass
Sophomore	Economics	1	19	173	61	15	normal weight	3019	7.5	Fail	6.6	20	Excellent	225	6.8	Pass	11.5	7	Pass	14	Pass		10	6	Pass	76.3	Pass
Sophomore	Economics	1	21	173	54	15	normal weight	5322	15	Excellent	6	20	Excellent	260	8.5	Good	7	6.4	Pass	15.6	Pass		15	8	Good	88.5	Good
Sophomore	Economics	1	20	172	55	15	normal weight	4519	12	Good	7.2	15.6	Pass	245	7.8	Pass	4.5	6	Pass	16	Good		9	5	Fail	77.4	Pass
Sophomore	Economics	1	19	167	61	15	normal weight	4322	12	Good	7	17	Good	215	6.2	Pass	14	7.4	Pass	15.6	Pass		10	6	Pass	79.2	Pass
Sophomore	Economics	1	20	173	49	12	underweight	4326	12	Good	7.3	15.6	Pass	235	7.2	Pass	4	6	Pass	14.4	Pass		11	6.4	Pass	73.6	Pass
Sophomore	Economics	1	20	170	58	15	normal weight	3194	9	Pass	7.2	15.6	Pass	240	7.6	Pass	16.5	7.8	Pass	14	Pass		7	3	Fail	72	Pass
Sophomore	Economics	1	22	170	58	15	normal weight	3507	9.9	Pass	8	14	Pass	205	5	Fail	11.5	7	Pass	12.8	Pass		6	2	Fail	65.7	Pass
Sophomore	Economics	1	19	178	85	12	overweight	2783	6	Fail	7.7	14.8	Pass	225	6.8	Pass	24.5	9.5	Excellent	12.4	Pass		1	0	Fail	61.5	Pass
Sophomore	Economics	1	19	181	63	15	normal weight	5463	15	Excellent	6.8	19	Excellent	255	8	Good	20	8.5	Good	14	Pass		11	6.4	Pass	85.9	Good
Sophomore	Economics	1	20	175	74	12	overweight	3844	10.8	Pass	6.8	19	Excellent	240	7.6	Pass	9.5	6.8	Pass	12.8	Pass		1	0	Fail	69	Pass
Sophomore	Economics	1	20	180	70	15	normal weight	4375	12	Good	6.8	19	Excellent	200	4	Fail	9	6.6	Pass	14.4	Pass		6	2	Fail	73	Pass
Sophomore	Economics	1	19	175	55	15	normal weight	3382	9.6	Pass	7.1	16	Good	225	6.8	Pass	9	6.6	Pass	12.8	Pass		6	2	Fail	68.8	Pass
Sophomore	Economics	1	18	170	60	15	normal weight	8847	15	Excellent	6.3	20	Excellent	210	6	Pass	16	7.6	Pass	12.4	Pass		5	1	Fail	77	Pass
Sophomore	Economics	1	22	173	70	15	normal weight	5060	15	Excellent	6.8	19	Excellent	245	7.8	Pass	5	6	Pass	12.4	Pass		1	0	Fail	75.2	Pass
Junior	Math	1	22	172	65	15	normal weight	3423	9.3	Pass	7	16	Good	216	6.2	Pass	11	6.8	Pass	10	Fail		1	0	Fail	63.3	Pass
Junior	Math	1	20	174	54	12	underweight	4137	11.1	Pass	7.1	15.6	Pass	220	6.4	Pass	10.5	6.8	Pass	13.2	Pass		11	6	Pass	71.1	Pass
Junior	Math	1	21	179	60	15	normal weight	3889	10.5	Pass	7	16	Good	233	7	Pass	9.2	6.6	Pass	12.8	Pass		11	6	Pass	73.9	Pass
Junior	Math	1	22	168	60	15	normal weight	3326	9.3	Pass	7.1	15.6	Pass	212	6	Pass	6	6.2	Pass	14	Pass		2	0	Fail	66.1	Pass
Junior	Math	1	20	175	70	15	normal weight	4699	12.8	Good	7	16	Good	225	6.6	Pass	6	6.2	Pass	13.2	Pass		18	9	Excellent	78.8	Pass
Junior	Math	1	21	169	57	15	normal weight	3326	9.3	Pass	7	16	Good	223	6.6	Pass	13	7.2	Pass	13.6	Pass		5	0	Fail	67.7	Pass
Junior	Math	1	22	173	73	12	overweight	4135	11.1	Pass	7.1	15.6	Pass	240	7.4	Pass	23.7	9.5	Excellent	12.8	Pass		1	0	Fail	68.4	Pass
Junior	Math	1	20	174	55	15	normal weight	3635	9.9	Pass	8	14	Pass	220	6.4	Pass	6	6.2	Pass	13.2	Pass		16	8	Good	72.7	Pass
Junior	Math	1	20	173	63	15	normal weight	3706	10.2	Pass	7.1	15.6	Pass	220	6.4	Pass	8.5	6.6	Pass	13.6	Pass		13	6.8	Pass	74.2	Pass
Junior	Math	1	21	178	73	15	normal weight	3608	9.9	Pass	7.1	15.6	Pass	215	6.2	Pass	8	6.4	Pass	12	Pass		15	7.6	Pass	72.7	Pass
Junior	Math	1	20	173	61	15	normal weight	3688	10.2	Pass	7	16	Good	230	7	Pass	17	7.8	Pass	12.8	Pass		4	0	Fail	68.8	Pass
Junior	Math	1	22	157	51	15	normal weight	3223	9	Pass	7.1	15.6	Pass	217	6.2	Pass	13.8	7.2	Pass	13.2	Pass		14	7.2	Pass	73.4	Pass
Junior	Math	1	20	176	66	15	normal weight	4621	12	Good	7.1	15.6	Pass	211	6	Pass	16.5	7.6	Pass	14	Pass		1	0	Fail	70.2	Pass
Junior	Math	1	23	166	48	12	underweight	4325	11.7	Pass	7.9	14	Pass	215	6.2	Pass	12	7	Pass	13.6	Pass		8	3	Fail	67.5	Pass
Junior	Math	1	20	171	61	15	normal weight	3334	9.3	Pass	7.4	15.2	Pass	220	6.4	Pass	26.7	10	Excellent	13.6	Pass		5	0	Fail	69.5	Pass
Junior	Math	1	21	168	71	12	overweight	4661	12.8	Good	7.7	14.4	Pass	205	5	Fail	9.6	6.6	Pass	10	Fail		0	0	Fail	60.8	Pass
Junior	Math	1	21	165	69	12	overweight	3951	10.8	Pass	7.2	15.6	Pass	235	7.2	Pass	17.5	7.8	Pass	13.6	Pass		8	3	Fail	70	Pass
Junior	Math	1	20	174	79	12	overweight	4477	12	Good	8	14	Pass	210	6	Pass	9	6.6	Pass	13.2	Pass		0	0	Fail	63.8	Pass
Junior	Math	1	20	168	63	15	normal weight	3642	9.9	Pass	8.7	12.4	Pass	205	5	Fail	11.5	7	Pass	13.2	Pass		0	0	Fail	62.5	Pass
Junior	Math	1	21	162	70	12	overweight	4208	11.4	Pass	8.1	13.6	Pass	215	6.2	Pass	13.4	7.2	Pass	13.6	Pass		3	0	Fail	64	Pass
Junior	Math	1	21	170	66	15	normal weight	3657	9.9	Pass	7.8	14.4	Pass	210	6	Pass	14	7.4	Pass	13.2	Pass		0	0	Fail	65.9	Pass
Junior	Math	1	21	176	57	15	normal weight	5051	14.3	Excellent	7.4	15.2	Pass	240	7.4	Pass	8.6	6.6	Pass	12.8	Pass		4	0	Fail	71.3	Pass
Junior	Math	1	21	172	61	15	normal weight	4161	11.4	Pass	6.6	20	Excellent	245	7.6	Pass	10.5	6.8	Pass	13.6	Pass		6	1	Fail	75.4	Pass
Junior	Math	1	20	174	73	12	overweight	4489	12	Good	7.8	14.4	Pass	215	6.2	Pass	18.6	8	Good	13.6	Pass		1	0	Fail	66.2	Pass
Junior	Math	1	20	170	62	15	normal weight	3910	10.5	Pass	8.2	13.6	Pass	215	6.2	Pass	24.5	9.5	Excellent	13.6	Pass		1	0	Fail	68.4	Pass
Junior	Math	1	22	176	67	15	normal weight	4150	11.1	Pass	8.6	12.8	Pass	205	5	Fail	13.5	7.2	Pass	12.8	Pass		0	0	Fail	63.9	Pass
Junior	Math	1	20	174	63	15	normal weight	5536	15	Excellent	7.8	14.4	Pass	210	6	Pass	19.5	8	Good	13.6	Pass		14	7.2	Pass	79.2	Pass
Junior	Math	1	20	179	65	15	normal weight	4547	12	Good	6.8	18	Excellent	260	8.5	Good	17.2	7.8	Pass	13.6	Pass		3	0	Fail	74.9	Pass
Junior	Math	1	21	172	46	12	underweight	3533	9.6	Pass	7.3	15.2	Pass	220	6.4	Pass	5	6	Pass	14.8	Pass		0	0	Fail	64	Pass
Junior	Math	1	22	164	50	15	normal weight	3638	9.9	Pass	7.7	14.4	Pass	230	7	Pass	14	7.4	Pass	14.8	Pass		11	6	Pass	74.5	Pass
Junior	Math	1	22	172	55	15	normal weight	3545	9.6	Pass	7.6	14.8	Pass	243	7.6	Pass	18	7.8	Pass	14.4	Pass		3	0	Fail	69.2	Pass
Junior	Math	1	20	184	77	15	normal weight	6116	15	Excellent	7.2	15.6	Pass	243	7.6	Pass	11.2	7	Pass	12	Pass		2	0	Fail	72.2	Pass
Junior	Math	1	22	163	49	15	normal weight	3291	9	Pass	6.9	17	Good	235	7.2	Pass	14	7.4	Pass	12.8	Pass		11	6	Pass	74.4	Pass
Junior	Math	1	21	183	70	15	normal weight	5981	15	Excellent	7	16	Good	220	6.4	Pass	16.3	7.6	Pass	15.2	Pass		11	6	Pass	81.2	Good
Junior	Math	1	22	167	58	15	normal weight	3657	9.9	Pass	7.2	15.6	Pass	225	6.6	Pass	22.3	9	Excellent	13.2	Pass		16	8	Good	77.3	Pass
Junior	Math	1	21	178	79	12	overweight	3643	9.9	Pass	7.8	14.4	Pass	215	6.2	Pass	19.5	8	Good	12.4	Pass		1	0	Fail	62.9	Pass
Junior	Math	1	20	167	60	15	normal weight	4193	11.4	Pass	6.8	18	Excellent	220	6.4	Pass	15.1	7.4	Pass	15.6	Pass		16	8	Good	81.8	Good
Junior	Math	1	20	174	68	15	normal weight	3407	9.3	Pass	7.8	14.4	Pass	223	6.6	Pass	11	6.8	Pass	10	Fail		0	0	Fail	62.1	Pass
Junior	Math	1	20	175	59	15	normal weight	4939	13.5	Excellent	6.9	17	Good	243	7.6	Pass	7	6.4	Pass	13.2	Pass		11	6	Pass	78.7	Pass
Junior	Math	1	20	188	66	15	normal weight	5083	14.3	Excellent	7.9	14	Pass	245	7.6	Pass	7.4	6.4	Pass	12	Pass		1	0	Fail	69.3	Pass
Junior	Math	1	21	170	58	15	normal weight	3979	10.8	Pass	6.9	17	Good	225	6.6	Pass	19	8	Good	16	Good		11	6	Pass	79.4	Pass
Junior	Math	1	21	175	68	15	normal weight	4489	12	Good	7.5	14.8	Pass	231	7	Pass	19.5	8	Good	14	Pass		12	6.4	Pass	77.2	Pass
Junior	Math	1	20	178	60	15	normal weight	3600	9.9	Pass	7.2	15.6	Pass	222	6.6	Pass	15	7.4	Pass	14	Pass		11	6	Pass	74.5	Pass
Junior	Math	1	21	179	62	15	normal weight	4146	11.1	Pass	7.2	15.6	Pass	235	7.2	Pass	17.5	7.8	Pass	14.4	Pass		11	6	Pass	77.1	Pass
Junior	Math	1	21	168	68	12	overweight	3755	10.2	Pass	8.2	13.6	Pass	214	6.2	Pass	11	6.8	Pass	13.2	Pass		1	0	Fail	62	Pass
Junior	Math	1	20	165	75	12	overweight	4020	10.8	Pass	8.3	13.2	Pass	200	4	Fail	7.5	6.4	Pass	12.8	Pass		0	0	Fail	59.2	Fail
Junior	Math	1	20	174	50	12	underweight	3749	10.2	Pass	7.7	14.4	Pass	210	6	Pass	7	6.4	Pass	10	Fail		2	0	Fail	59	Fail
Junior	Math	1	21	175	57	15	normal weight	4802	12.8	Good	7.4	15.2	Pass	210	6	Pass	8.7	6.6	Pass	13.2	Pass		11	6	Pass	74.8	Pass
Junior	Math	1	22	182	78	15	normal weight	4492	12	Good	7.8	14.4	Pass	212	6	Pass	6	6.2	Pass	13.6	Pass		9	4	Fail	71.2	Pass
Junior	Math	1	22	170	52	15	normal weight	5161	15	Excellent	7	16	Good	252	8	Good	16.5	7.6	Pass	16	Good		11	6	Pass	83.6	Good
Junior	Math	1	20	171	50	12	underweight	3951	10.8	Pass	8.7	12.4	Pass	215	6.2	Pass	9.5	6.6	Pass	12	Pass		7	2	Fail	62	Pass
Junior	Math	1	22	174	63	15	normal weight	4319	11.7	Pass	7.1	15.6	Pass	231	7	Pass	6	6.2	Pass	12	Pass		9	4	Fail	71.5	Pass
Junior	Math	1	22	170	60	15	normal weight	3776	10.2	Pass	8	14	Pass	212	6	Pass	6	6.2	Pass	6	Fail		0	0	Fail	57.4	Fail
Junior	Math	1	21	172	65	15	normal weight	4767	12.8	Good	8.5	12.8	Pass	210	6	Pass	6.6	6.2	Pass	8	Fail		2	0	Fail	60.8	Pass
Junior	Math	1	23	179	80	12	overweight	5105	14.3	Excellent	7.7	14.4	Pass	217	6.2	Pass	21.3	8.5	Good	12.4	Pass		11	6	Pass	73.8	Pass
Junior	Math	1	23	170	70	12	overweight	4427	12	Good	7.7	14.4	Pass	236	7.2	Pass	7	6.4	Pass	12.8	Pass		2	0	Fail	64.8	Pass
Junior	Math	1	21	165	50	15	normal weight	3306	9	Pass	7.9	14	Pass	220	6.4	Pass	7.5	6.4	Pass	13.6	Pass		4	0	Fail	64.4	Pass
Junior	Math	1	22	166	62	15	normal weight	3427	9.3	Pass	7.6	14.8	Pass	230	7	Pass	7	6.4	Pass	14.8	Pass		2	0	Fail	67.3	Pass
Junior	Math	1	23	173	63	15	normal weight	6263	15	Excellent	7.4	15.2	Pass	233	7	Pass	23	9	Excellent	17	Good		21	11	Excellent	89.2	Good
Junior	Math	1	21	170	77	12	overweight	4169	11.4	Pass	8	14	Pass	225	6.6	Pass	7.5	6.4	Pass	10	Fail		2	0	Fail	60.4	Pass
Junior	Math	1	19	169	60	15	normal weight	4012	10.8	Pass	7.2	15.6	Pass	215	6.2	Pass	19.5	8	Good	14.4	Pass		2	0	Fail	70	Pass
Junior	Math	1	21	163	65	12	overweight	3036	7.5	Fail	7.7	14.4	Pass	220	6.4	Pass	13.3	7.2	Pass	12.4	Pass		4	0	Fail	59.9	Fail
Junior	Math	1	23	170	67	15	normal weight	5247	15	Excellent	7.5	14.8	Pass	233	7	Pass	16.4	7.6	Pass	10	Fail		2	0	Fail	69.4	Pass
Junior	Math	1	21	184	69	15	normal weight	5495	15	Excellent	6.1	20	Excellent	230	7	Pass	11	6.8	Pass	12	Pass		11	6	Pass	81.8	Good
Junior	Math	1	19	164	48	12	underweight	3005	6	Fail	7.8	14.4	Pass	220	6.4	Pass	20	8.5	Good	12.4	Pass		3	0	Fail	59.7	Fail
Junior	Math	1	20	173	74	12	overweight	4529	12	Good	8.5	12.8	Pass	213	6	Pass	11.3	7	Pass	12	Pass		1	0	Fail	61.8	Pass
Junior	Math	1	22	172	77	12	overweight	3839	10.5	Pass	8	14	Pass	215	6.2	Pass	11	6.8	Pass	12.8	Pass		4	0	Fail	62.3	Pass
Junior	Math	1	21	171.5	60	15	normal weight	3848	10.5	Pass	7.5	14.8	Pass	240	7.4	Pass	12.5	7	Pass	8	Fail		6	1	Fail	63.7	Pass
Junior	Math	1	20	179	65	15	normal weight	5838	15	Excellent	8.3	13.2	Pass	222	6.6	Pass	10.6	6.8	Pass	10	Fail		1	0	Fail	66.6	Pass
Junior	Math	1	20	170	72	12	overweight	3708	10.2	Pass	7.5	14.8	Pass	220	6.4	Pass	18	7.8	Pass	13.6	Pass		2	0	Fail	64.8	Pass
Junior	Math	1	21	171	56	15	normal weight	3455	9.6	Pass	7.1	15.6	Pass	215	6.2	Pass	9.6	6.6	Pass	14.8	Pass		4	0	Fail	67.8	Pass
Junior	Math	1	21	162	49	15	normal weight	3118	7.5	Fail	7.8	14.4	Pass	230	7	Pass	13.7	7.2	Pass	10	Fail		15	7.6	Pass	68.7	Pass
Junior	Math	1	20	182	61	15	normal weight	4581	12	Good	7.3	15.2	Pass	245	7.6	Pass	5	6	Pass	13.6	Pass		4	0	Fail	69.4	Pass
Junior	Math	1	20	176	61	15	normal weight	4338	11.7	Pass	7.3	15.2	Pass	235	7.2	Pass	10	6.8	Pass	14.8	Pass		5	0	Fail	70.7	Pass
Junior	Math	1	21	168	59	15	normal weight	3333	9.3	Pass	7.8	14.4	Pass	220	6.4	Pass	18.5	8	Good	12	Pass		11	6	Pass	71.1	Pass
Junior	Math	1	22	174	66	15	normal weight	5560	15	Excellent	7.6	14.8	Pass	215	6.2	Pass	29	10	Excellent	13.2	Pass		7	2	Fail	76.2	Pass
Junior	Math	1	20	170	55	15	normal weight	3791	10.2	Pass	8.3	13.2	Pass	230	7	Pass	6	6.2	Pass	12.8	Pass		2	0	Fail	64.4	Pass
Junior	Math	1	21	161	67	12	overweight	4455	12	Good	7.4	15.2	Pass	250	8	Good	19	8	Good	15.2	Pass		0	0	Fail	70.4	Pass
Junior	Math	1	20	177	62	15	normal weight	3467	9.6	Pass	8	14	Pass	230	7	Pass	21	8.5	Good	15.6	Pass		11	6	Pass	75.7	Pass
Junior	Math	1	22	169	58	15	normal weight	4263	11.4	Pass	7.6	14.8	Pass	220	6.4	Pass	23	9	Excellent	13.6	Pass		11	6	Pass	76.2	Pass
Junior	Math	1	21	171	56	15	normal weight	3550	9.6	Pass	8.1	13.6	Pass	215	6.2	Pass	15.2	7.4	Pass	10	Fail		2	0	Fail	61.8	Pass
Junior	Math	1	22	178	59	15	normal weight	3791	10.2	Pass	6.8	18	Excellent	230	7	Pass	7	6.4	Pass	14.8	Pass		8	3	Fail	74.4	Pass
Junior	Math	1	20	166	53	15	normal weight	3705	10.2	Pass	7.8	14.4	Pass	245	7.6	Pass	6.5	6.2	Pass	15.6	Pass		11	6	Pass	75	Pass
Junior	Math	1	23	167	50	15	normal weight	3570	9.9	Pass	7.3	15.2	Pass	225	6.6	Pass	8.5	6.6	Pass	14.8	Pass		0	0	Fail	68.1	Pass
Junior	Math	1	20	176	62	15	normal weight	4166	11.4	Pass	6.9	17	Good	220	6.4	Pass	17	7.8	Pass	13.6	Pass		11	6	Pass	77.2	Pass
Junior	Math	1	21	167	62	15	normal weight	4711	12.8	Good	7.7	14.4	Pass	225	6.6	Pass	13	7.2	Pass	14	Pass		5	0	Fail	70	Pass
Junior	Math	1	21	162	49	15	normal weight	3712	10.2	Pass	7.9	14	Pass	220	6.4	Pass	18	7.8	Pass	14.8	Pass		6	1	Fail	69.2	Pass
Junior	Math	1	20	173	67	15	normal weight	4772	12.8	Good	7.2	15.6	Pass	220	6.4	Pass	13.5	7.2	Pass	15.2	Pass		16	8	Good	80.2	Good
Junior	Math	1	21	185	62	15	normal weight	3670	9.9	Pass	7.1	15.6	Pass	260	8.5	Good	11.4	7	Pass	14	Pass		2	0	Fail	70	Pass
Junior	Math	1	19	160	49	15	normal weight	3680	10.2	Pass	7.9	14	Pass	230	7	Pass	16	7.6	Pass	13.6	Pass		11	6	Pass	73.4	Pass
Junior	Math	1	20	168	58	15	normal weight	4879	12.8	Good	8.2	13.6	Pass	230	7	Pass	24	9.5	Excellent	13.6	Pass		14	7.2	Pass	78.7	Pass
Junior	Math	1	21	184	80	15	normal weight	6000	15	Excellent	7.5	14.8	Pass	220	6.4	Pass	16	7.6	Pass	8	Fail		2	0	Fail	66.8	Pass
Junior	Math	1	22	173	54	15	normal weight	4100	11.1	Pass	7.2	15.6	Pass	240	7.4	Pass	26	10	Excellent	14.4	Pass		6	1	Fail	74.5	Pass
Junior	Math	1	21	166	60	15	normal weight	3680	10.2	Pass	7.5	14.8	Pass	210	6	Pass	16	7.6	Pass	13.6	Pass		8	3	Fail	70.2	Pass
Junior	Math	1	20	175	62	15	normal weight	3310	9	Pass	6.9	17	Good	235	7.2	Pass	20	8.5	Good	13.6	Pass		7	2	Fail	72.3	Pass
Junior	Math	1	21	175	70	15	normal weight	4142	11.1	Pass	6.5	20	Excellent	215	6.2	Pass	13	7.2	Pass	13.2	Pass		11	6	Pass	78.7	Pass
Junior	Math	1	19	175	68	15	normal weight	3600	9.9	Pass	8.1	13.6	Pass	210	6	Pass	11	6.8	Pass	14.4	Pass		3	0	Fail	65.7	Pass
Junior	Math	1	21	167	63	15	normal weight	5925	15	Excellent	7.2	15.6	Pass	220	6.4	Pass	18	7.8	Pass	12.8	Pass		9	4	Fail	76.6	Pass
Junior	Math	1	20	180	75	15	normal weight	4785	12.8	Good	7.1	15.6	Pass	225	6.6	Pass	31	10	Excellent	10	Fail		4	0	Fail	70	Pass
Junior	Math	1	21	170	64	15	normal weight	5045	14.3	Excellent	7.3	15.2	Pass	234	7.2	Pass	19	8	Good	13.6	Pass		8	3	Fail	76.3	Pass
Junior	Math	1	20	188	70	15	normal weight	4605	12	Good	7	16	Good	234	7.2	Pass	10	6.8	Pass	14.8	Pass		11	6	Pass	77.8	Pass
Junior	Math	1	19	167	53	15	normal weight	3200	9	Pass	7.4	15.2	Pass	212	6	Pass	22	9	Excellent	10	Fail		4	0	Fail	64.2	Pass
Junior	Math	1	20	175	70	15	normal weight	3685	10.2	Pass	7	16	Good	249	7.8	Pass	15	7.4	Pass	8	Fail		7	2	Fail	66.4	Pass
Junior	Math	1	22	182	65	15	normal weight	3950	10.8	Pass	6.4	20	Excellent	249	7.8	Pass	18	7.8	Pass	14.8	Pass		4	0	Fail	76.2	Pass
Junior	Math	1	23	176	56	15	normal weight	5075	14.3	Excellent	7.5	14.8	Pass	234	7.2	Pass	18	7.8	Pass	14.8	Pass		6	1	Fail	74.9	Pass
Junior	Math	1	20	163	57	15	normal weight	3595	9.9	Pass	7.5	14.8	Pass	219	6.4	Pass	21	8.5	Good	12.8	Pass		6	1	Fail	68.4	Pass
Junior	Math	1	21	175	59	15	normal weight	3495	9.6	Pass	7.2	15.6	Pass	240	7.4	Pass	14	7.4	Pass	10	Fail		15	7.6	Pass	72.6	Pass
Junior	Math	1	20	184	80	15	normal weight	4230	11.4	Pass	7.5	14.8	Pass	227	6.8	Pass	9	6.6	Pass	12	Pass		0	0	Fail	66.6	Pass
Junior	Math	1	21	177	62	15	normal weight	3670	9.9	Pass	6.9	17	Good	252	8	Good	16	7.6	Pass	13.6	Pass		8	3	Fail	74.1	Pass
Junior	Math	1	20	185	68	15	normal weight	5725	15	Excellent	6.6	20	Excellent	234	7.2	Pass	21	8.5	Good	12.4	Pass		3	0	Fail	78.1	Pass
Junior	Math	1	20	170	68	15	normal weight	4200	11.4	Pass	7.2	15.6	Pass	235	7.2	Pass	12	7	Pass	10	Fail		7	2	Fail	68.2	Pass
Junior	Math	1	22	161	61	15	normal weight	3865	10.5	Pass	7.8	14.4	Pass	210	6	Pass	18	7.8	Pass	12.8	Pass		5	0	Fail	66.5	Pass
Junior	Math	1	20	165	56	15	normal weight	4386	11.7	Pass	6.7	19	Excellent	235	7.2	Pass	11	6.8	Pass	12.8	Pass		15	7.6	Pass	80.1	Good
Junior	Math	1	20	165	64	15	normal weight	3230	9	Pass	8.2	13.6	Pass	210	6	Pass	7	6.4	Pass	13.6	Pass		0	0	Fail	63.6	Pass
Junior	Math	1	20	170	53	15	normal weight	4285	11.7	Pass	7.4	15.2	Pass	245	7.6	Pass	11	6.8	Pass	13.6	Pass		11	6	Pass	75.9	Pass
Junior	Math	1	20	163	48	15	normal weight	3700	10.2	Pass	7.7	14.4	Pass	214	6.2	Pass	20	8.5	Good	12.4	Pass		7	2	Fail	68.7	Pass
Junior	Physics	1	20	178	82	12	overweight	4761	12.8	Good	8.8	12.4	Pass	215	6.2	Pass	10	6.8	Pass	8	Fail		1	0	Fail	58.2	Fail
Junior	Physics	1	20	166	58	15	normal weight	3938	10.8	Pass	8	14	Pass	220	6.4	Pass	16	7.6	Pass	12.8	Pass		6	1	Fail	67.6	Pass
Junior	Physics	1	21	176	81	12	overweight	5042	14.3	Excellent	7.7	14.4	Pass	215	6.2	Pass	13	7.2	Pass	12.4	Pass		1	0	Fail	66.5	Pass
Junior	Physics	1	20	165	54	15	normal weight	3205	9	Pass	7.2	15.6	Pass	230	7	Pass	16.7	7.6	Pass	18	Excellent		8	3	Fail	75.2	Pass
Junior	Physics	1	20	176	75	12	overweight	4639	12	Good	7.6	14.8	Pass	230	7	Pass	10.7	6.8	Pass	15.2	Pass		1	0	Fail	67.8	Pass
Junior	Physics	1	21	170	48	12	underweight	3472	9.6	Pass	8.2	13.6	Pass	216	6.2	Pass	15.6	7.6	Pass	8	Fail		3	0	Fail	57	Fail
Junior	Physics	1	20	176	58	15	normal weight	4150	11.1	Pass	7.8	14.4	Pass	227	6.8	Pass	7.2	6.4	Pass	12	Pass		0	0	Fail	65.7	Pass
Junior	Physics	1	21	167	48	12	underweight	3530	9.6	Pass	7.7	14.4	Pass	216	6.2	Pass	13	7.2	Pass	14.4	Pass		11	6	Pass	69.8	Pass
Junior	Physics	1	21	168	45	12	underweight	3309	9	Pass	7.4	15.2	Pass	232	7	Pass	14	7.4	Pass	12	Pass		7	2	Fail	64.6	Pass
Junior	Physics	1	22	171	58	15	normal weight	3820	10.5	Pass	7.7	14.4	Pass	220	6.4	Pass	13	7.2	Pass	13.6	Pass		8	3	Fail	70.1	Pass
Junior	Physics	1	20	165	47	12	underweight	3201	9	Pass	7.3	15.2	Pass	232	7	Pass	24	9.5	Excellent	12	Pass		11	6	Pass	70.7	Pass
Junior	Physics	1	21	172	69	15	normal weight	3638	9.9	Pass	8.2	13.6	Pass	231	7	Pass	10.6	6.8	Pass	6	Fail		2	0	Fail	58.3	Fail
Junior	Physics	1	21	175	60	15	normal weight	4325	11.7	Pass	6.5	20	Excellent	232	7	Pass	10.5	6.8	Pass	16	Good		4	0	Fail	76.5	Pass
Junior	Physics	1	22	172	63	15	normal weight	4177	11.4	Pass	7.1	15.6	Pass	266	9	Excellent	10.6	6.8	Pass	17	Good		11	6	Pass	80.8	Good
Junior	Physics	1	20	173	68	15	normal weight	4079	11.1	Pass	7.4	15.2	Pass	250	8	Good	13	7.2	Pass	17	Good		10	5	Fail	78.5	Pass
Junior	Physics	1	20	172	66	15	normal weight	3660	9.9	Pass	8.3	13.2	Pass	213	6	Pass	12.7	7.2	Pass	12	Pass		1	0	Fail	63.3	Pass
Junior	Physics	1	19	174	72	15	normal weight	4243	11.4	Pass	7.6	14.8	Pass	212	6	Pass	7.2	6.4	Pass	6	Fail		2	0	Fail	59.6	Fail
Junior	Physics	1	20	173	53	12	underweight	3767	10.2	Pass	6.9	17	Good	235	7.2	Pass	14	7.4	Pass	14	Pass		4	0	Fail	67.8	Pass
Junior	Physics	1	20	173	63	15	normal weight	4412	12	Good	8.1	13.6	Pass	213	6	Pass	12	7	Pass	14.4	Pass		2	0	Fail	68	Pass
Junior	Physics	1	20	178	75	15	normal weight	4755	12.8	Good	8.1	13.6	Pass	215	6.2	Pass	6	6.2	Pass	6	Fail		0	0	Fail	59.8	Fail
Junior	Physics	1	20	181	75	15	normal weight	4101	11.1	Pass	7.3	15.2	Pass	240	7.4	Pass	15	7.4	Pass	13.6	Pass		1	0	Fail	69.7	Pass
Junior	Physics	1	20	181	82	12	overweight	4552	12	Good	7.2	15.6	Pass	233	7	Pass	11	6.8	Pass	14	Pass		3	0	Fail	67.4	Pass
Junior	Physics	1	21	168	50	12	underweight	3377	9.3	Pass	7.2	15.6	Pass	251	8	Good	9	6.6	Pass	14.4	Pass		9	4	Fail	69.9	Pass
Junior	Physics	1	20	173	61	15	normal weight	5006	13.5	Excellent	8.1	13.6	Pass	235	7.2	Pass	12	7	Pass	13.2	Pass		4	0	Fail	69.5	Pass
Junior	Physics	1	21	174	56	15	normal weight	3841	10.5	Pass	7.1	15.6	Pass	240	7.4	Pass	14	7.4	Pass	17	Good		5	0	Fail	72.9	Pass
Junior	Physics	1	20	174	72	15	normal weight	5358	15	Excellent	8	14	Pass	219	6.4	Pass	7	6.4	Pass	12	Pass		1	0	Fail	68.8	Pass
Junior	Physics	1	20	170	58	15	normal weight	4048	11.1	Pass	7.3	15.2	Pass	241	7.4	Pass	18	7.8	Pass	16	Good		11	6	Pass	78.5	Pass
Junior	Physics	1	20	171	67	15	normal weight	4085	11.1	Pass	7.7	14.4	Pass	210	6	Pass	8	6.4	Pass	14	Pass		0	0	Fail	66.9	Pass
Junior	Physics	1	23	173	58	15	normal weight	3420	9.3	Pass	7.1	15.6	Pass	222	6.6	Pass	15	7.4	Pass	13.2	Pass		6	1	Fail	68.1	Pass
Junior	Physics	1	21	173	67	15	normal weight	5693	15	Excellent	6.8	18	Excellent	250	8	Good	16	7.6	Pass	15.6	Pass		8	3	Fail	82.2	Good
Junior	Physics	1	20	175	57	15	normal weight	5286	15	Excellent	7.3	15.2	Pass	227	6.8	Pass	12	7	Pass	12.4	Pass		3	0	Fail	71.4	Pass
Junior	Physics	1	19	178	85	12	overweight	5184	15	Excellent	8.2	13.6	Pass	212	6	Pass	18	7.8	Pass	13.2	Pass		0	0	Fail	67.6	Pass
Junior	Physics	1	20	177	66	15	normal weight	3952	10.8	Pass	7.2	15.6	Pass	257	8	Good	5	6	Pass	16	Good		3	0	Fail	71.4	Pass
Junior	Physics	1	21	173	58	15	normal weight	3303	9	Pass	7.2	15.6	Pass	236	7.2	Pass	12	7	Pass	13.6	Pass		5	0	Fail	67.4	Pass
Junior	Physics	1	20	175	63	15	normal weight	3580	9.9	Pass	7	16	Good	240	7.4	Pass	11	6.8	Pass	15.2	Pass		5	0	Fail	70.3	Pass
Junior	Physics	1	20	180	77	15	normal weight	4969	13.5	Excellent	8.3	13.2	Pass	230	7	Pass	26	10	Excellent	15.2	Pass		2	0	Fail	73.9	Pass
Junior	Physics	1	22	174	67	15	normal weight	3956	10.8	Pass	7	16	Good	240	7.4	Pass	20	8.5	Good	16	Good		14	7.2	Pass	80.9	Good
Junior	Physics	1	20	178	61	15	normal weight	3310	9	Pass	6.6	20	Excellent	275	10	Excellent	20	8.5	Good	12.8	Pass		11	6	Pass	81.3	Good
Junior	Physics	1	21	177	76	12	overweight	5555	15	Excellent	7.6	14.8	Pass	220	6.4	Pass	10.3	6.8	Pass	12	Pass		1	0	Fail	67	Pass
Junior	Physics	1	20	169	65	15	normal weight	4443	12	Good	7.9	14	Pass	215	6.2	Pass	15.1	7.4	Pass	13.6	Pass		0	0	Fail	68.2	Pass
Junior	Physics	1	21	165	61	15	normal weight	4041	11.1	Pass	7.3	15.2	Pass	235	7.2	Pass	8	6.4	Pass	12.8	Pass		5	0	Fail	67.7	Pass
Junior	Physics	1	20	174	68	15	normal weight	4029	10.8	Pass	7.3	15.2	Pass	245	7.6	Pass	28.5	10	Excellent	15.2	Pass		6	1	Fail	74.8	Pass
Junior	Physics	1	20	177	65	15	normal weight	3843	10.5	Pass	6.8	18	Excellent	245	7.6	Pass	20	8.5	Good	15.2	Pass		11	6	Pass	80.8	Good
Junior	Physics	1	20	171	69	15	normal weight	3444	9.6	Pass	7.9	14	Pass	215	6.2	Pass	15	7.4	Pass	14	Pass		4	0	Fail	66.2	Pass
Junior	Physics	1	20	172	60	15	normal weight	4412	12	Good	7	16	Good	255	8	Good	18.2	8	Good	14.4	Pass		5	0	Fail	73.4	Pass
Junior	Physics	1	21	171	60	15	normal weight	5069	14.3	Excellent	7.7	14.4	Pass	240	7.4	Pass	19.4	8	Good	12	Pass		4	0	Fail	71.1	Pass
Junior	Physics	1	21	183	70	15	normal weight	4183	11.4	Pass	7.9	14	Pass	222	6.6	Pass	17	7.8	Pass	12.4	Pass		1	0	Fail	67.2	Pass
Junior	Physics	1	19	172	66	15	normal weight	3224	9	Pass	7.2	15.6	Pass	232	7	Pass	11.6	7	Pass	13.2	Pass		0	0	Fail	66.8	Pass
Junior	Physics	1	22	176	76	12	overweight	4751	12.8	Good	8.4	13.2	Pass	222	6.6	Pass	21.5	9	Excellent	12.8	Pass		2	0	Fail	66.4	Pass
Junior	Physics	1	21	162	53	15	normal weight	3644	9.9	Pass	7.2	15.6	Pass	220	6.4	Pass	14.1	7.4	Pass	6	Fail		3	0	Fail	60.3	Pass
Junior	Physics	1	22	171	62	15	normal weight	3925	10.8	Pass	7.4	15.2	Pass	225	6.6	Pass	27.2	10	Excellent	14.8	Pass		11	6	Pass	78.4	Pass
Junior	Physics	1	20	175	65	15	normal weight	4920	13.5	Excellent	7.1	15.6	Pass	217	6.2	Pass	12.3	7	Pass	14.8	Pass		3	0	Fail	72.1	Pass
Junior	Physics	1	20	176	57	15	normal weight	4880	12.8	Good	7.7	14.4	Pass	220	6.4	Pass	12	7	Pass	14.4	Pass		4	0	Fail	70	Pass
Junior	Physics	1	20	170	70	12	overweight	3400	9.3	Pass	8	14	Pass	220	6.4	Pass	18.5	8	Good	14	Pass		1	0	Fail	63.7	Pass
Junior	Physics	1	20	174	55.7	15	normal weight	3976	10.8	Pass	6.9	17	Good	240	7.4	Pass	20	8.5	Good	13.6	Pass		11	6	Pass	78.3	Pass
Junior	Physics	1	20	180	66	15	normal weight	4960	13.5	Excellent	7.3	15.2	Pass	225	6.6	Pass	12.6	7.2	Pass	12	Pass		0	0	Fail	69.5	Pass
Junior	Physics	1	21	170	57	15	normal weight	6327	15	Excellent	7.6	14.8	Pass	235	7.2	Pass	12.6	7.2	Pass	14.8	Pass		12	6.4	Pass	80.4	Good
Junior	Physics	1	19	170	61	15	normal weight	3497	9.6	Pass	7.6	14.8	Pass	220	6.4	Pass	12	7	Pass	12.4	Pass		1	0	Fail	65.2	Pass
Junior	Physics	1	19	169	77	12	overweight	3522	9.6	Pass	8	14	Pass	220	6.4	Pass	7.7	6.4	Pass	12	Pass		7	2	Fail	62.4	Pass
Junior	Physics	1	21	177	70	15	normal weight	3910	10.5	Pass	6.5	20	Excellent	255	8	Good	17	7.8	Pass	15.6	Pass		5	0	Fail	76.9	Pass
Junior	Physics	1	21	176	72	15	normal weight	3646	9.9	Pass	7.2	15.6	Pass	220	6.4	Pass	15.8	7.6	Pass	12.8	Pass		3	0	Fail	67.3	Pass
Junior	Physics	1	21	171	57	15	normal weight	3578	9.9	Pass	7.6	14.8	Pass	225	6.6	Pass	26	10	Excellent	12	Pass		4	0	Fail	68.3	Pass
Junior	Physics	1	20	170	63	15	normal weight	5750	15	Excellent	7.6	14.8	Pass	217	6.2	Pass	9.5	6.6	Pass	14.4	Pass		1	0	Fail	72	Pass
Junior	Physics	1	21	177	75	15	normal weight	4403	12	Good	7.3	15.2	Pass	230	7	Pass	12	7	Pass	13.6	Pass		3	0	Fail	69.8	Pass
Junior	Physics	1	20	170	66	15	normal weight	4376	11.7	Pass	8.8	12.4	Pass	210	6	Pass	18.7	8	Good	12.4	Pass		3	0	Fail	65.5	Pass
Junior	Physics	1	19	168	54	15	normal weight	3479	9.6	Pass	7.9	14	Pass	230	7	Pass	11.4	7	Pass	12.8	Pass		4	0	Fail	65.4	Pass
Junior	Physics	1	22	170	74	12	overweight	3228	9	Pass	7.8	14.4	Pass	220	6.4	Pass	16.2	7.6	Pass	12	Pass		1	0	Fail	61.4	Pass
Junior	Physics	1	20	175	72	15	normal weight	3694	10.2	Pass	8	14	Pass	210	6	Pass	8	6.4	Pass	8	Fail		0	0	Fail	59.6	Fail
Junior	Physics	1	20	180	77	15	normal weight	3799	10.2	Pass	7.7	14.4	Pass	225	6.6	Pass	14	7.4	Pass	13.2	Pass		0	0	Fail	66.8	Pass
Junior	Physics	1	23	169	63	15	normal weight	3744	10.2	Pass	7.8	14.4	Pass	222	6.6	Pass	21.6	9	Excellent	12.8	Pass		4	0	Fail	68	Pass
Junior	Physics	1	20	169	61	15	normal weight	4324	11.7	Pass	8	14	Pass	223	6.6	Pass	13.1	7.2	Pass	14	Pass		19	9.5	Excellent	78	Pass
Junior	Physics	1	20	184	63	15	normal weight	4431	12	Good	7.3	15.2	Pass	245	7.6	Pass	14	7.4	Pass	14	Pass		5	0	Fail	71.2	Pass
Junior	Physics	1	23	171	54	15	normal weight	3605	9.9	Pass	8.6	12.8	Pass	210	6	Pass	7	6.4	Pass	13.6	Pass		3	0	Fail	63.7	Pass
Junior	Physics	1	21	173	61	15	normal weight	4086	11.1	Pass	7.7	14.4	Pass	210	6	Pass	18.5	8	Good	14.8	Pass		4	0	Fail	69.3	Pass
Junior	Physics	1	21	176	69	15	normal weight	4919	13.5	Excellent	7.7	14.4	Pass	258	8.5	Good	16	7.6	Pass	19	Excellent		6	1	Fail	79	Pass
Junior	Physics	1	21	179	85	12	overweight	4961	13.5	Excellent	6.7	19	Excellent	255	8	Good	19	8	Good	12	Pass		17	8.5	Good	81	Good
Junior	Physics	1	21	183	70	15	normal weight	4373	11.7	Pass	7.1	15.6	Pass	280	10	Excellent	21	8.5	Good	14.8	Pass		10	5	Fail	80.6	Good
Junior	Physics	1	21	168	76	12	overweight	4103	11.1	Pass	7.9	14	Pass	210	6	Pass	16	7.6	Pass	12.4	Pass		2	0	Fail	63.1	Pass
Junior	Physics	1	21	176	56	15	normal weight	3943	10.8	Pass	6.7	19	Excellent	255	8	Good	22	9	Excellent	15.6	Pass		19	9.5	Excellent	86.9	Good
Junior	Physics	1	19	180	65	15	normal weight	3862	10.5	Pass	7.6	14.8	Pass	245	7.6	Pass	12	7	Pass	12.8	Pass		2	0	Fail	67.7	Pass
Junior	Physics	1	20	177	77	12	overweight	3707	10.2	Pass	8.5	12.8	Pass	210	6	Pass	8	6.4	Pass	8	Fail		0	0	Fail	55.4	Fail
Junior	Physics	1	19	181	83	12	overweight	5639	15	Excellent	7.8	14.4	Pass	210	6	Pass	9	6.6	Pass	13.2	Pass		0	0	Fail	67.2	Pass
Junior	Physics	1	23	183	63	15	normal weight	4804	12.8	Good	7.3	15.2	Pass	225	6.6	Pass	15	7.4	Pass	15.2	Pass		6	1	Fail	73.2	Pass
Junior	Physics	1	20	176	58	15	normal weight	4215	11.4	Pass	6.8	18	Excellent	260	8.5	Good	16.5	7.6	Pass	14.8	Pass		14	7.2	Pass	82.5	Good
Junior	Physics	1	21	165	65	15	normal weight	3607	9.9	Pass	7.6	14.8	Pass	233	7	Pass	15.5	7.6	Pass	12.8	Pass		6	1	Fail	68.1	Pass
Junior	Physics	1	20	176	67	15	normal weight	4851	12.8	Good	8.3	13.2	Pass	215	6.2	Pass	27	10	Excellent	12	Pass		2	0	Fail	69.2	Pass
Junior	Physics	1	21	178	56	12	underweight	4132	11.1	Pass	7.3	15.2	Pass	230	7	Pass	4.5	6	Pass	12	Pass		4	0	Fail	63.3	Pass
Junior	Physics	1	20	179	51	12	underweight	3462	9.6	Pass	8.4	13.2	Pass	240	7.4	Pass	9.5	6.6	Pass	12.8	Pass		2	0	Fail	61.6	Pass
Junior	Physics	1	20	176	64	15	normal weight	4091	11.1	Pass	7.6	14.8	Pass	230	7	Pass	10	6.8	Pass	13.6	Pass		3	0	Fail	68.3	Pass
Junior	Physics	1	20	177	64	15	normal weight	3766	10.2	Pass	7.9	14	Pass	220	6.4	Pass	14	7.4	Pass	12.4	Pass		1	0	Fail	65.4	Pass
Junior	Physics	1	21	168	57	15	normal weight	3078	7.5	Fail	7.8	14.4	Pass	220	6.4	Pass	17	7.8	Pass	12	Pass		4	0	Fail	63.1	Pass
Junior	Physics	1	21	173	50	12	underweight	3709	10.2	Pass	8.7	12.4	Pass	237	7.2	Pass	16.5	7.6	Pass	12	Pass		1	0	Fail	61.4	Pass
Junior	Physics	1	20	162	65	12	overweight	3382	9.3	Pass	8.9	12	Pass	233	7	Pass	13	7.2	Pass	12	Pass		7	2	Fail	61.5	Pass
Junior	Physics	1	20	183	80	15	normal weight	6319	15	Excellent	7.5	14.8	Pass	241	7.4	Pass	14	7.4	Pass	12.8	Pass		1	0	Fail	72.4	Pass
Junior	Physics	1	21	170	62	15	normal weight	4455	12	Good	7.2	15.6	Pass	230	7	Pass	15	7.4	Pass	14.4	Pass		6	1	Fail	72.4	Pass
Junior	Physics	1	20	177	62	15	normal weight	5323	15	Excellent	7.9	14	Pass	203	4	Fail	16	7.6	Pass	14.4	Pass		1	0	Fail	70	Pass
Junior	Physics	1	21	172	59	15	normal weight	3825	10.5	Pass	6.8	18	Excellent	230	7	Pass	16	7.6	Pass	14.8	Pass		5	0	Fail	72.9	Pass
Junior	Physics	1	21	176	72	15	normal weight	5819	15	Excellent	7.5	14.8	Pass	220	6.4	Pass	11	6.8	Pass	14	Pass		0	0	Fail	72	Pass
Junior	Physics	1	20	186	67	15	normal weight	4219	11.4	Pass	8.3	13.2	Pass	206	5	Fail	12	7	Pass	10	Fail		0	0	Fail	61.6	Pass
Junior	Physics	1	23	161	70	12	overweight	3967	10.8	Pass	8.8	12.4	Pass	210	6	Pass	18	7.8	Pass	12.8	Pass		15	7.6	Pass	69.4	Pass
Junior	Physics	1	20	176	70	15	normal weight	5100	14.3	Excellent	7.4	15.2	Pass	212	6	Pass	4.5	6	Pass	14	Pass		1	0	Fail	70.5	Pass
Junior	Physics	1	21	173	52	12	underweight	4408	12	Good	7.4	15.2	Pass	255	8	Good	20	8.5	Good	14	Pass		8	3	Fail	72.7	Pass
Junior	Physics	1	20	170	59	15	normal weight	4704	12.8	Good	7.2	15.6	Pass	241	7.4	Pass	12.4	7	Pass	14.4	Pass		11	6	Pass	78.2	Pass
Junior	Physics	1	21	175	82	12	overweight	4213	11.4	Pass	8	14	Pass	210	6	Pass	16	7.6	Pass	10	Fail		3	0	Fail	61	Pass
Junior	Physics	1	20	174	56	15	normal weight	3424	9.3	Pass	7	16	Good	225	6.6	Pass	10.6	6.8	Pass	14	Pass		4	0	Fail	67.7	Pass
Junior	Physics	1	20	166	57	15	normal weight	4866	12.8	Good	7	16	Good	213	6	Pass	11.5	7	Pass	10	Fail		1	0	Fail	66.8	Pass
Junior	Physics	1	19	170	51	12	underweight	3820	10.5	Pass	6.6	20	Excellent	250	8	Good	18	7.8	Pass	13.2	Pass		6	1	Fail	72.5	Pass
Junior	Physics	1	21	164	54	15	normal weight	3475	9.6	Pass	7.2	15.6	Pass	251	8	Good	18	7.8	Pass	14.4	Pass		11	6	Pass	76.4	Pass
Junior	Physics	1	21	169	54	15	normal weight	4117	11.1	Pass	8	14	Pass	227	6.8	Pass	21	8.5	Good	13.6	Pass		6	1	Fail	70	Pass
Junior	Physics	1	23	158	45	15	normal weight	4148	11.1	Pass	7.6	14.8	Pass	233	7	Pass	13	7.2	Pass	13.6	Pass		11	6	Pass	74.7	Pass
Junior	Physics	1	20	178	82	12	overweight	5185	15	Excellent	7.3	15.2	Pass	210	6	Pass	17	7.8	Pass	6	Fail		0	0	Fail	62	Pass
Junior	Physics	1	20	160	54	15	normal weight	3623	9.9	Pass	7.7	14.4	Pass	210	6	Pass	17	7.8	Pass	12.8	Pass		6	1	Fail	66.9	Pass
Junior	Physics	1	20	176	65	15	normal weight	3295	9	Pass	8.3	13.2	Pass	215	6.2	Pass	10.5	6.8	Pass	10	Fail		2	0	Fail	60.2	Pass
Junior	Physics	1	20	166	52	15	normal weight	3300	9	Pass	8.2	13.6	Pass	215	6.2	Pass	23.7	9.5	Excellent	12.4	Pass		8	3	Fail	68.7	Pass
Junior	Physics	1	21	186	72	15	normal weight	5634	15	Excellent	7.4	15.2	Pass	213	6	Pass	10.2	6.8	Pass	12.4	Pass		0	0	Fail	70.4	Pass
Junior	Physics	1	20	174	67	15	normal weight	4425	12	Good	6.7	19	Excellent	260	8.5	Good	15.7	7.6	Pass	12.8	Pass		6	1	Fail	75.9	Pass
Junior	Physics	1	22	176	55	12	underweight	3511	9.6	Pass	8.6	12.8	Pass	227	6.8	Pass	8	6.4	Pass	12.4	Pass		2	0	Fail	60	Pass
Junior	Physics	1	20	169	54	15	normal weight	4811	12.8	Good	7.4	15.2	Pass	221	6.4	Pass	25	9.5	Excellent	13.6	Pass		8	3	Fail	75.5	Pass
Junior	Physics	1	23	172	60.8	15	normal weight	3859	10.5	Pass	8.2	13.6	Pass	225	6.6	Pass	19.2	8	Good	13.6	Pass		12	6.4	Pass	73.7	Pass
Junior	Physics	1	20	173	65	15	normal weight	4892	12.8	Good	8.1	13.6	Pass	210	6	Pass	16	7.6	Pass	10	Fail		0	0	Fail	65	Pass
Junior	Physics	1	20	173	72	12	overweight	3580	9.9	Pass	7	16	Good	231	7	Pass	12	7	Pass	12	Pass		2	0	Fail	63.9	Pass
Junior	Physics	1	20	170	64	15	normal weight	4553	12	Good	8.5	12.8	Pass	215	6.2	Pass	18	7.8	Pass	8	Fail		2	0	Fail	61.8	Pass
Junior	Physics	1	21	173	62	15	normal weight	3223	9	Pass	7.7	14.4	Pass	225	6.6	Pass	18	7.8	Pass	10	Fail		0	0	Fail	62.8	Pass
Junior	Physics	1	20	179	65	15	normal weight	5181	15	Excellent	7.3	15.2	Pass	233	7	Pass	24.9	9.5	Excellent	12.8	Pass		4	0	Fail	74.5	Pass
Junior	Physics	1	19	179	65	15	normal weight	5686	15	Excellent	7.8	14.4	Pass	232	7	Pass	13.9	7.2	Pass	12.4	Pass		0	0	Fail	71	Pass
Junior	Physics	1	21	172	54	15	normal weight	4147	11.1	Pass	7.6	14.8	Pass	251	8	Good	13.8	7.2	Pass	12.4	Pass		10	5	Fail	73.5	Pass
Junior	Physics	1	20	172	60	15	normal weight	5152	15	Excellent	8.1	13.6	Pass	243	7.6	Pass	17.5	7.8	Pass	10	Fail		4	0	Fail	69	Pass
Junior	Physics	1	22	169	47	12	underweight	4119	11.1	Pass	8.3	13.2	Pass	210	6	Pass	4.5	6	Pass	10	Fail		0	0	Fail	58.3	Fail
Junior	Physics	1	20	186	80	15	normal weight	5322	15	Excellent	7	16	Good	267	9	Excellent	26.6	10	Excellent	12.4	Pass		2	0	Fail	77.4	Pass
Junior	Physics	1	20	172	58	15	normal weight	5072	14.3	Excellent	7.5	14.8	Pass	220	6.4	Pass	14	7.4	Pass	12.8	Pass		7	2	Fail	72.7	Pass
Junior	Physics	1	22	174	73	12	overweight	5522	15	Excellent	7.3	15.2	Pass	253	8	Good	22	9	Excellent	12.8	Pass		4	0	Fail	72	Pass
Junior	Physics	1	21	169	57	15	normal weight	5471	15	Excellent	8.1	13.6	Pass	245	7.6	Pass	12.5	7	Pass	8	Fail		5	0	Fail	66.2	Pass
Junior	Physics	1	20	169	65	15	normal weight	3324	9.3	Pass	7.2	15.6	Pass	285	10	Excellent	15	7.4	Pass	12	Pass		4	0	Fail	69.3	Pass
Junior	Chemistry	1	20	173	65	15	normal weight	4297	11.7	Pass	7.8	14.4	Pass	225	6.6	Pass	8.5	6.6	Pass	14.4	Pass		1	0	Fail	68.7	Pass
Junior	Chemistry	1	20	178	68	15	normal weight	3870	10.5	Pass	7.5	14.8	Pass	220	6.4	Pass	18.5	8	Good	13.2	Pass		4	0	Fail	67.9	Pass
Junior	Chemistry	1	22	168	51	15	normal weight	3299	9	Pass	7.5	14.8	Pass	240	7.4	Pass	16.6	7.6	Pass	14	Pass		11	6	Pass	73.8	Pass
Junior	Chemistry	1	20	179	72	15	normal weight	4263	11.4	Pass	7.3	15.2	Pass	212	6	Pass	15	7.4	Pass	13.6	Pass		2	0	Fail	68.6	Pass
Junior	Chemistry	1	21	176	70	15	normal weight	4700	12.8	Good	7.1	15.6	Pass	230	7	Pass	10	6.8	Pass	14.8	Pass		7	2	Fail	74	Pass
Junior	Chemistry	1	19	172	43	12	underweight	3010	6	Fail	7.7	14.4	Pass	225	6.6	Pass	8.5	6.6	Pass	12.8	Pass		2	0	Fail	58.4	Fail
Junior	Chemistry	1	21	164	51	15	normal weight	4346	11.7	Pass	7.7	14.4	Pass	220	6.4	Pass	8.6	6.6	Pass	12	Pass		5	0	Fail	66.1	Pass
Junior	Chemistry	1	22	169	56	15	normal weight	3783	10.2	Pass	7.4	15.2	Pass	240	7.4	Pass	26.5	10	Excellent	12.8	Pass		5	0	Fail	70.6	Pass
Junior	Chemistry	1	20	167	60	15	normal weight	3182	7.5	Fail	7.8	14.4	Pass	215	6.2	Pass	18.5	8	Good	12.8	Pass		2	0	Fail	63.9	Pass
Junior	Chemistry	1	21	169	71	12	overweight	5153	15	Excellent	7.7	14.4	Pass	210	6	Pass	16.5	7.6	Pass	13.6	Pass		2	0	Fail	68.6	Pass
Junior	Chemistry	1	21	174	82	12	overweight	3646	9.9	Pass	8.1	13.6	Pass	225	6.6	Pass	5.3	6	Pass	12.4	Pass		0	0	Fail	60.5	Pass
Junior	Chemistry	1	20	170	66	15	normal weight	3121	7.5	Fail	7.3	15.2	Pass	225	6.6	Pass	19	8	Good	14.4	Pass		10	5	Fail	71.7	Pass
Junior	Chemistry	1	20	166	47	12	underweight	3072	7.5	Fail	7.5	14.8	Pass	213	6	Pass	5	6	Pass	14.8	Pass		3	0	Fail	61.1	Pass
Junior	Chemistry	1	20	169	60	15	normal weight	4028	10.8	Pass	7.5	14.8	Pass	234	7.2	Pass	16.5	7.6	Pass	14	Pass		6	1	Fail	70.4	Pass
Junior	Chemistry	1	21	170	64	15	normal weight	4440	12	Good	6.9	17	Good	247	7.8	Pass	15	7.4	Pass	13.6	Pass		9	4	Fail	76.8	Pass
Junior	Chemistry	1	20	171	72	12	overweight	3335	9.3	Pass	7.8	14.4	Pass	227	6.8	Pass	11	6.8	Pass	12	Pass		1	0	Fail	61.3	Pass
Junior	Chemistry	1	20	185	64	15	normal weight	5159	15	Excellent	7.4	15.2	Pass	234	7.2	Pass	33.9	10	Excellent	12.8	Pass		16	8	Good	83.2	Good
Junior	Chemistry	1	21	165	55	15	normal weight	3299	9	Pass	7	16	Good	221	6.4	Pass	5.5	6	Pass	14.8	Pass		12	6.4	Pass	73.6	Pass
Junior	Chemistry	1	20	166	64	15	normal weight	3602	9.9	Pass	7.2	15.6	Pass	227	6.8	Pass	19.7	8	Good	13.2	Pass		11	6	Pass	74.5	Pass
Junior	Chemistry	1	21	172	73	12	overweight	3778	10.2	Pass	6.6	20	Excellent	241	7.4	Pass	13	7.2	Pass	15.2	Pass		10	5	Fail	77	Pass
Junior	Chemistry	1	21	185	66	15	normal weight	4045	11.1	Pass	6.9	17	Good	223	6.6	Pass	5	6	Pass	14.8	Pass		2	0	Fail	70.5	Pass
Junior	Chemistry	1	20	181	61	15	normal weight	3582	9.9	Pass	7.6	14.8	Pass	220	6.4	Pass	13	7.2	Pass	13.6	Pass		1	0	Fail	66.9	Pass
Junior	Chemistry	1	20	178	72	15	normal weight	3646	9.9	Pass	8.5	12.8	Pass	212	6	Pass	10	6.8	Pass	12	Pass		1	0	Fail	62.5	Pass
Junior	Chemistry	1	20	175	84	12	overweight	3791	10.2	Pass	7.7	14.4	Pass	222	6.6	Pass	4.2	6	Pass	12	Pass		1	0	Fail	61.2	Pass
Junior	Chemistry	1	20	171	77	12	overweight	4932	13.5	Excellent	7.4	15.2	Pass	225	6.6	Pass	16	7.6	Pass	13.2	Pass		11	6	Pass	74.1	Pass
Junior	Chemistry	1	20	176	76	12	overweight	4315	11.7	Pass	7.6	14.8	Pass	215	6.2	Pass	14	7.4	Pass	14.8	Pass		5	0	Fail	66.9	Pass
Junior	Chemistry	1	19	175	64	15	normal weight	5746	15	Excellent	6.7	19	Excellent	230	7	Pass	13	7.2	Pass	14.4	Pass		11	6	Pass	83.6	Good
Junior	Chemistry	1	21	157	53	15	normal weight	3441	9.6	Pass	7.6	14.8	Pass	214	6.2	Pass	16	7.6	Pass	15.6	Pass		11	6	Pass	74.8	Pass
Junior	Chemistry	1	20	162	46	12	underweight	3408	9.3	Pass	8	14	Pass	211	6	Pass	6	6.2	Pass	12	Pass		0	0	Fail	59.5	Fail
Junior	Chemistry	1	21	177	63	15	normal weight	6212	15	Excellent	7	16	Good	235	7.2	Pass	27	10	Excellent	15.2	Pass		11	6	Pass	84.4	Good
Junior	Chemistry	1	20	177	59	15	normal weight	3729	10.2	Pass	7.2	15.6	Pass	250	8	Good	24.5	9.5	Excellent	13.6	Pass		5	0	Fail	71.9	Pass
Junior	Chemistry	1	22	175	74	12	overweight	3344	9.3	Pass	8.1	13.6	Pass	210	6	Pass	8	6.4	Pass	13.6	Pass		0	0	Fail	60.9	Pass
Junior	Chemistry	1	20	172	62.2	15	normal weight	3333	9.3	Pass	7.9	14	Pass	228	6.8	Pass	7	6.4	Pass	13.6	Pass		7	2	Fail	67.1	Pass
Junior	Chemistry	1	21	175	59	15	normal weight	3301	9	Pass	6.9	17	Good	235	7.2	Pass	14	7.4	Pass	14.4	Pass		8	3	Fail	73	Pass
Junior	Chemistry	1	23	179	78	12	overweight	3533	9.6	Pass	7.3	15.2	Pass	215	6.2	Pass	18	7.8	Pass	13.2	Pass		5	0	Fail	64	Pass
Junior	Chemistry	1	20	165	55	15	normal weight	3699	10.2	Pass	7.7	14.4	Pass	225	6.6	Pass	23.3	9.5	Excellent	14.4	Pass		13	6.8	Pass	76.9	Pass
Junior	Chemistry	1	20	172	72	12	overweight	3800	10.5	Pass	8.6	12.8	Pass	212	6	Pass	14	7.4	Pass	10	Fail		1	0	Fail	58.7	Fail
Junior	Chemistry	1	20	169	56	15	normal weight	3553	9.6	Pass	7.3	15.2	Pass	220	6.4	Pass	14.2	7.4	Pass	16	Good		11	6	Pass	75.6	Pass
Junior	Chemistry	1	20	178	70	15	normal weight	4990	13.5	Excellent	7.6	14.8	Pass	210	6	Pass	11	6.8	Pass	13.2	Pass		1	0	Fail	69.3	Pass
Junior	Chemistry	1	21	177	64	15	normal weight	4635	12	Good	7.6	14.8	Pass	229	6.8	Pass	19.7	8	Good	14.4	Pass		3	0	Fail	71	Pass
Junior	Chemistry	1	21	175	51	12	underweight	3668	9.9	Pass	8.1	13.6	Pass	210	6	Pass	11.5	7	Pass	14	Pass		0	0	Fail	62.5	Pass
Junior	Chemistry	1	20	171	58	15	normal weight	3752	10.2	Pass	6.9	17	Good	220	6.4	Pass	7.7	6.4	Pass	13.2	Pass		5	0	Fail	68.2	Pass
Junior	Chemistry	1	20	169	54	15	normal weight	3364	9.3	Pass	7.4	15.2	Pass	225	6.6	Pass	15.8	7.6	Pass	14.8	Pass		1	0	Fail	68.5	Pass
Junior	Chemistry	1	20	172	72	12	overweight	3288	9	Pass	7	16	Good	252	8	Good	15.7	7.6	Pass	13.2	Pass		9	4	Fail	69.8	Pass
Junior	Chemistry	1	20	181	63	15	normal weight	4990	13.5	Excellent	6.6	20	Excellent	250	8	Good	26.2	10	Excellent	13.6	Pass		8	3	Fail	83.1	Good
Junior	Chemistry	1	21	177	75	15	normal weight	4209	11.4	Pass	7.2	15.6	Pass	220	6.4	Pass	13	7.2	Pass	14.4	Pass		1	0	Fail	70	Pass
Junior	Chemistry	1	20	176	64	15	normal weight	3634	9.9	Pass	6.9	17	Good	225	6.6	Pass	20.5	8.5	Good	14.4	Pass		3	0	Fail	71.4	Pass
Junior	Chemistry	1	20	171	58	15	normal weight	3629	9.9	Pass	8.3	13.2	Pass	215	6.2	Pass	25	9.5	Excellent	10	Fail		14	7.2	Pass	71	Pass
Junior	Chemistry	1	20	178	78	12	overweight	6101	15	Excellent	7.6	14.8	Pass	225	6.6	Pass	13.5	7.2	Pass	12.4	Pass		4	0	Fail	68	Pass
Junior	Chemistry	1	20	168	74	12	overweight	4739	12.8	Good	7.9	14	Pass	250	8	Good	22	9	Excellent	14.8	Pass		11	6	Pass	76.6	Pass
Junior	Chemistry	1	21	172	67	15	normal weight	4127	11.1	Pass	7.3	15.2	Pass	235	7.2	Pass	19.5	8	Good	14.8	Pass		6	1	Fail	72.3	Pass
Junior	Chemistry	1	20	186.5	84	12	overweight	6003	15	Excellent	7.2	15.6	Pass	242	7.6	Pass	21.5	9	Excellent	14	Pass		10	5	Fail	78.2	Pass
Junior	Chemistry	1	19	168	52	15	normal weight	4197	11.4	Pass	8.2	13.6	Pass	225	6.6	Pass	19.5	8	Good	12	Pass		10	5	Fail	71.6	Pass
Junior	Chemistry	1	20	170	66	15	normal weight	3907	10.5	Pass	8.4	13.2	Pass	215	6.2	Pass	14	7.4	Pass	12.4	Pass		7	2	Fail	66.7	Pass
Junior	Chemistry	1	21	174	67	15	normal weight	5017	13.5	Excellent	6.4	20	Excellent	240	7.4	Pass	17	7.8	Pass	14.8	Pass		16	8	Good	86.5	Good
Junior	Chemistry	1	20	167	64	15	normal weight	3770	10.2	Pass	7	16	Good	230	7	Pass	16.5	7.6	Pass	14.4	Pass		5	0	Fail	70.2	Pass
Junior	Chemistry	1	21	185	80	15	normal weight	5736	15	Excellent	7.3	15.2	Pass	250	8	Good	22	9	Excellent	14.4	Pass		12	6.4	Pass	83	Good
Junior	Chemistry	1	21	173	59	15	normal weight	4078	11.1	Pass	8.3	13.2	Pass	225	6.6	Pass	19	8	Good	12.4	Pass		3	0	Fail	66.3	Pass
Junior	Chemistry	1	21	165	65	15	normal weight	5004	13.5	Excellent	7.6	14.8	Pass	230	7	Pass	20.5	8.5	Good	13.2	Pass		4	0	Fail	72	Pass
Junior	Chemistry	1	19	174	61	15	normal weight	4193	11.4	Pass	7.1	15.6	Pass	238	7.4	Pass	22.5	9	Excellent	14.4	Pass		8	3	Fail	75.8	Pass
Junior	Chemistry	1	20	174	62	15	normal weight	4447	12	Good	7	16	Good	235	7.2	Pass	21	8.5	Good	16	Good		18	9	Excellent	83.7	Good
Junior	Chemistry	1	20	176	60	15	normal weight	4214	11.4	Pass	7.5	14.8	Pass	244	7.6	Pass	26.3	10	Excellent	13.2	Pass		14	7.2	Pass	79.2	Pass
Junior	Chemistry	1	22	160	57	15	normal weight	4179	11.4	Pass	7.2	15.6	Pass	217	6.2	Pass	16	7.6	Pass	14	Pass		7	2	Fail	71.8	Pass
Junior	Chemistry	1	21	168	71	12	overweight	3553	9.6	Pass	7.7	14.4	Pass	217	6.2	Pass	13	7.2	Pass	14	Pass		4	0	Fail	63.4	Pass
Junior	Chemistry	1	19	170	73	12	overweight	3263	9	Pass	7.5	14.8	Pass	244	7.6	Pass	10	6.8	Pass	14	Pass		6	1	Fail	65.2	Pass
Junior	Chemistry	1	20	170	59	15	normal weight	4164	11.4	Pass	7.9	14	Pass	224	6.6	Pass	6.3	6.2	Pass	14	Pass		4	0	Fail	67.2	Pass
Junior	Chemistry	1	21	165	49	15	normal weight	3057	7.5	Fail	7.5	14.8	Pass	227	6.8	Pass	16.3	7.6	Pass	13.6	Pass		11	6	Pass	71.3	Pass
Junior	Chemistry	1	22	166	51	15	normal weight	3875	10.5	Pass	7.4	15.2	Pass	250	8	Good	24	9.5	Excellent	13.2	Pass		11	6	Pass	77.4	Pass
Junior	Chemistry	1	20	161	54	15	normal weight	3454	9.6	Pass	7.5	14.8	Pass	211	6	Pass	15.5	7.6	Pass	12.4	Pass		3	0	Fail	65.4	Pass
Junior	Chemistry	1	21	163	71.9	12	overweight	3535	9.6	Pass	8.1	13.6	Pass	220	6.4	Pass	15.2	7.4	Pass	12.8	Pass		8	3	Fail	64.8	Pass
Junior	Chemistry	1	20	167	61.2	15	normal weight	4654	12.8	Good	6.8	18	Excellent	260	8.5	Good	16.5	7.6	Pass	14	Pass		10	5	Fail	80.9	Good
Junior	Chemistry	1	20	184	82.6	12	overweight	4206	11.4	Pass	8.4	13.2	Pass	220	6.4	Pass	20.5	8.5	Good	13.6	Pass		2	0	Fail	65.1	Pass
Junior	Chemistry	1	21	165	65.3	12	overweight	3451	9.6	Pass	7.7	14.4	Pass	216	6.2	Pass	7.7	6.4	Pass	13.6	Pass		9	4	Fail	66.2	Pass
Junior	Chinese	1	21	167	59	15	normal weight	4278	11.4	Pass	7.5	14.8	Pass	217	6.2	Pass	20.6	8.5	Good	14.4	Pass		12	6.4	Pass	76.7	Pass
Junior	Chinese	1	20	178	77	12	overweight	3128	7.5	Fail	7.1	15.6	Pass	220	6.4	Pass	12	7	Pass	14.4	Pass		6	1	Fail	63.9	Pass
Junior	Chinese	1	21	169	56	15	normal weight	3759	10.2	Pass	7.3	15.2	Pass	245	7.6	Pass	15.5	7.6	Pass	16	Good		12	6.4	Pass	78	Pass
Junior	Chinese	1	24	161	49	15	normal weight	4486	12	Good	7.7	14.4	Pass	225	6.6	Pass	24	9.5	Excellent	15.6	Pass		9	4	Fail	77.1	Pass
Junior	Chinese	1	20	172	58	15	normal weight	3170	7.5	Fail	7.4	15.2	Pass	230	7	Pass	8	6.4	Pass	14.4	Pass		1	0	Fail	65.5	Pass
Junior	Chinese	1	20	170	57	15	normal weight	3242	9	Pass	6.3	20	Excellent	252	8	Good	12	7	Pass	15.6	Pass		5	0	Fail	74.6	Pass
Junior	Chinese	1	21	169	58	15	normal weight	3055	7.5	Fail	7.7	14.4	Pass	215	6.2	Pass	23	9	Excellent	12.4	Pass		3	0	Fail	64.5	Pass
Junior	Chinese	1	20	171	67	15	normal weight	4652	12.8	Good	8.4	13.2	Pass	232	7	Pass	17	7.8	Pass	12	Pass		1	0	Fail	67.8	Pass
Junior	Chinese	1	20	180	78	12	overweight	4724	12.8	Good	7.1	15.6	Pass	253	8	Good	20.5	8.5	Good	13.2	Pass		2	0	Fail	70.1	Pass
Junior	Chinese	1	20	180	70	15	normal weight	4548	12	Good	6.1	20	Excellent	260	8.5	Good	26.8	10	Excellent	15.6	Pass		12	6.4	Pass	87.5	Good
Junior	Chinese	1	22	175	58	15	normal weight	3235	9	Pass	6.9	17	Good	260	8.5	Good	18	7.8	Pass	13.2	Pass		5	0	Fail	70.5	Pass
Junior	Chinese	1	20	169	63	15	normal weight	3707	10.2	Pass	6.8	18	Excellent	200	4	Fail	16	7.6	Pass	10	Fail		0	0	Fail	64.8	Pass
Junior	Chinese	1	22	171.5	76.5	12	overweight	5809	15	Excellent	7.1	15.6	Pass	225	6.6	Pass	14	7.4	Pass	14.8	Pass		3	0	Fail	71.4	Pass
Junior	Chinese	1	20	166	64	15	normal weight	3775	10.2	Pass	7.8	14.4	Pass	215	6.2	Pass	22.4	9	Excellent	12.4	Pass		3	0	Fail	67.2	Pass
Junior	Chinese	1	22	167	60	15	normal weight	4351	11.7	Pass	7.2	15.6	Pass	220	6.4	Pass	12	7	Pass	12.8	Pass		9	4	Fail	72.5	Pass
Junior	Chinese	1	20	183	63	15	normal weight	4498	12	Good	7.4	15.2	Pass	225	6.6	Pass	11.5	7	Pass	12	Pass		9	4	Fail	71.8	Pass
Junior	Chinese	1	21	175	66	15	normal weight	5361	15	Excellent	6.9	17	Good	230	7	Pass	23	9	Excellent	14.4	Pass		5	0	Fail	77.4	Pass
Junior	Chinese	1	20	173	71	15	normal weight	4668	12.8	Good	7.8	14.4	Pass	215	6.2	Pass	13	7.2	Pass	12.8	Pass		7	2	Fail	70.4	Pass
Junior	Chinese	1	23	175	58.8	15	normal weight	3750	10.2	Pass	7.4	15.2	Pass	233	7	Pass	17.5	7.8	Pass	15.2	Pass		6	1	Fail	71.4	Pass
Junior	Chinese	1	20	182	70	15	normal weight	4859	12.8	Good	7.4	15.2	Pass	235	7.2	Pass	13	7.2	Pass	12	Pass		8	3	Fail	72.4	Pass
Junior	Chinese	1	20	176	54	12	underweight	4933	13.5	Excellent	7.3	15.2	Pass	249	7.8	Pass	14.5	7.4	Pass	12	Pass		3	0	Fail	67.9	Pass
Junior	Chinese	1	22	179	71	15	normal weight	5256	15	Excellent	7.9	14	Pass	225	6.6	Pass	12.5	7	Pass	12	Pass		4	0	Fail	69.6	Pass
Junior	Chinese	1	21	178	65	15	normal weight	4293	11.7	Pass	7.2	15.6	Pass	210	6	Pass	25	9.5	Excellent	13.2	Pass		11	6	Pass	77	Pass
Junior	Chinese	1	22	181	63	15	normal weight	4180	11.4	Pass	7.6	14.8	Pass	260	8.5	Good	17.3	7.8	Pass	13.6	Pass		5	0	Fail	71.1	Pass
Junior	Chinese	1	23	182	78	15	normal weight	6288	15	Excellent	6.7	19	Excellent	245	7.6	Pass	14	7.4	Pass	14.4	Pass		11	6	Pass	84.4	Good
Junior	Chinese	1	18	173	58	15	normal weight	3833	10.5	Pass	7.1	15.6	Pass	227	6.8	Pass	13.5	7.2	Pass	14	Pass		3	0	Fail	69.1	Pass
Junior	Chinese	1	21	184	77	15	normal weight	6015	15	Excellent	7.9	14	Pass	225	6.6	Pass	13.4	7.2	Pass	13.2	Pass		1	0	Fail	71	Pass
Junior	Chinese	1	21	177	60	15	normal weight	4664	12.8	Good	7.5	14.8	Pass	234	7.2	Pass	12	7	Pass	14.4	Pass		2	0	Fail	71.2	Pass
Junior	Chinese	1	20	179	77	12	overweight	5329	15	Excellent	6.8	18	Excellent	230	7	Pass	17	7.8	Pass	13.2	Pass		5	0	Fail	73	Pass
Junior	Chinese	1	20	181	70	15	normal weight	4941	13.5	Excellent	7.1	15.6	Pass	231	7	Pass	14	7.4	Pass	13.6	Pass		5	0	Fail	72.1	Pass
Junior	Chinese	1	20	175	56	15	normal weight	3800	10.5	Pass	7.4	15.2	Pass	223	6.6	Pass	6	6.2	Pass	13.6	Pass		3	0	Fail	67.1	Pass
Junior	Chinese	1	20	177	75	15	normal weight	4401	12	Good	7.6	14.8	Pass	250	8	Good	21	8.5	Good	12.8	Pass		11	6	Pass	77.1	Pass
Junior	Chinese	1	21	161	53	15	normal weight	3433	9.3	Pass	6.7	19	Excellent	230	7	Pass	23	9	Excellent	12.4	Pass		12	6.4	Pass	78.1	Pass
Junior	Chinese	1	21	179	71	15	normal weight	5153	15	Excellent	7.8	14.4	Pass	210	6	Pass	11.5	7	Pass	12	Pass		1	0	Fail	69.4	Pass
Junior	Chinese	1	20	165	64	15	normal weight	3369	9.3	Pass	7.8	14.4	Pass	215	6.2	Pass	16	7.6	Pass	10	Fail		8	3	Fail	65.5	Pass
Junior	Chinese	1	20	185	76	15	normal weight	4377	11.7	Pass	7.8	14.4	Pass	223	6.6	Pass	16.8	7.8	Pass	13.2	Pass		1	0	Fail	68.7	Pass
Junior	English	1	20	178	65	15	normal weight	3990	10.8	Pass	7	16	Good	260	8.5	Good	15.4	7.6	Pass	15.2	Pass		3	0	Fail	73.1	Pass
Junior	English	1	21	160	58	15	normal weight	3648	9.9	Pass	7.5	14.8	Pass	230	7	Pass	7.3	6.4	Pass	13.6	Pass		3	0	Fail	66.7	Pass
Junior	English	1	21	169	67	15	normal weight	4614	12	Good	7.8	14.4	Pass	217	6.2	Pass	6.3	6.2	Pass	13.6	Pass		1	0	Fail	67.4	Pass
Junior	English	1	21	177	63	15	normal weight	4145	11.1	Pass	7.5	14.8	Pass	244	7.6	Pass	15.5	7.6	Pass	14.8	Pass		8	3	Fail	73.9	Pass
Junior	English	1	21	169	58	15	normal weight	3538	9.6	Pass	7.7	14.4	Pass	232	7	Pass	17.4	7.8	Pass	14.4	Pass		5	0	Fail	68.2	Pass
Junior	English	1	21	163	63	15	normal weight	3963	10.8	Pass	8.3	13.2	Pass	217	6.2	Pass	24.2	9.5	Excellent	15.2	Pass		6	1	Fail	70.9	Pass
Junior	English	1	21	165	60	15	normal weight	4181	11.4	Pass	6.9	17	Good	242	7.6	Pass	5	6	Pass	13.2	Pass		11	6	Pass	76.2	Pass
Junior	English	1	20	172	68	15	normal weight	3989	10.8	Pass	8.4	13.2	Pass	212	6	Pass	16.2	7.6	Pass	12.8	Pass		4	0	Fail	65.4	Pass
Junior	English	1	21	178	73	15	normal weight	4336	11.7	Pass	8.4	13.2	Pass	237	7.2	Pass	12.5	7	Pass	12.8	Pass		1	0	Fail	66.9	Pass
Junior	English	1	22	172	66	15	normal weight	3371	9.3	Pass	8.4	13.2	Pass	240	7.4	Pass	13	7.2	Pass	14.8	Pass		4	0	Fail	66.9	Pass
Junior	English	1	24	178	67	15	normal weight	3885	10.5	Pass	7.5	14.8	Pass	224	6.6	Pass	24.3	9.5	Excellent	14	Pass		17	8.5	Good	78.9	Pass
Junior	English	1	20	175	56	15	normal weight	3160	7.5	Fail	7.1	15.6	Pass	225	6.6	Pass	21.4	8.5	Good	12	Pass		2	0	Fail	65.2	Pass
Junior	English	1	21	168	72	12	overweight	3025	6	Fail	8.1	13.6	Pass	214	6.2	Pass	19.2	8	Good	14	Pass		1	0	Fail	59.8	Fail
Junior	English	1	22	173	68	15	normal weight	4096	11.1	Pass	6.1	20	Excellent	270	9.5	Excellent	13	7.2	Pass	14.4	Pass		10	5	Fail	82.2	Good
Junior	English	1	21	168	68	12	overweight	4278	11.4	Pass	7.7	14.4	Pass	230	7	Pass	24.3	9.5	Excellent	13.6	Pass		5	0	Fail	67.9	Pass
Junior	Law	1	20	176	66	15	normal weight	3492	9.6	Pass	8.1	13.6	Pass	220	6.4	Pass	13.2	7.2	Pass	6	Fail		8	3	Fail	60.8	Pass
Junior	Law	1	20	166	58	15	normal weight	4183	11.4	Pass	7	16	Good	210	6	Pass	18.7	8	Good	14.8	Pass		9	4	Fail	75.2	Pass
Junior	Law	1	21	174	54	12	underweight	3631	9.9	Pass	7.7	14.4	Pass	210	6	Pass	11	6.8	Pass	13.2	Pass		1	0	Fail	62.3	Pass
Junior	Law	1	22	169	57	15	normal weight	4084	11.1	Pass	6.8	18	Excellent	225	6.6	Pass	13	7.2	Pass	15.2	Pass		6	1	Fail	74.1	Pass
Junior	Law	1	22	170	74.5	12	overweight	4153	11.1	Pass	8	14	Pass	215	6.2	Pass	20.5	8.5	Good	12.8	Pass		5	0	Fail	64.6	Pass
Junior	Law	1	20	174	58	15	normal weight	4247	11.4	Pass	6.8	18	Excellent	210	6	Pass	12	7	Pass	15.2	Pass		3	0	Fail	72.6	Pass
Junior	Law	1	22	169	52	15	normal weight	3632	9.9	Pass	8	14	Pass	220	6.4	Pass	11	6.8	Pass	12	Pass		3	0	Fail	64.1	Pass
[truncated: 6,773 more rows]
